# Supplementary material for: Epigenetic regulation of Neuregulin 1 promotes breast cancer progression associated to hyperglycemia
Source: Nat Commun. 2023 Jan 27;14:439. doi: 10.1038/s41467-023-36179-8 (PMC9883495; doi:10.1038/s41467-023-36179-8)
Supplement: Supplementary file 4 — Supplementary Data 1 [file 41467_2023_36179_MOESM4_ESM.xlsx]

## Sheet: Enhancer binding proteins
#	Identified Proteins (1537/1616)	Accession Number	Molecular Weight	Fold Change
1	Dual specificity protein phosphatase 14 OS=Mus musculus OX=10090 GN=Dusp14 PE=2 SV=2	Q9JLY7	22 kDa	45000
2	Aquaporin-1 OS=Mus musculus OX=10090 GN=Aqp1 PE=1 SV=3	Q02013	29 kDa	42000
3	Guanine nucleotide-binding protein G(o) subunit alpha OS=Mus musculus OX=10090 GN=Gnao1 PE=1 SV=3	P18872	40 kDa	34000
4	60S acidic ribosomal protein P2 OS=Mus musculus OX=10090 GN=Rplp2 PE=1 SV=3	P99027	12 kDa	18000
5	Transcription factor GATA-4 OS=Mus musculus OX=10090 GN=Gata4 PE=1 SV=4	Q08369	45 kDa	9400
6	Desmoglein-4 OS=Mus musculus OX=10090 GN=Dsg4 PE=1 SV=1	Q7TMD7	114 kDa	7100
8	Stromal interaction molecule 1 OS=Mus musculus OX=10090 GN=Stim1 PE=1 SV=2	P70302	78 kDa	6200
7	Cysteine-rich tail protein 1 OS=Mus musculus OX=10090 GN=Cysrt1 PE=2 SV=1	Q9D1E4	15 kDa	6200
9	Adenosylhomocysteinase OS=Mus musculus OX=10090 GN=Ahcy PE=1 SV=3	P50247	48 kDa	5600
10	Peroxiredoxin-6 OS=Mus musculus OX=10090 GN=Prdx6 PE=1 SV=3	O08709	25 kDa	4800
11	Protein yippee-like 5 OS=Mus musculus OX=10090 GN=Ypel5 PE=1 SV=1	P62700	14 kDa	4400
12	Lysosome-associated membrane glycoprotein 2 OS=Mus musculus OX=10090 GN=Lamp2 PE=1 SV=2	P17047	46 kDa	4200
13	Sulfate transporter OS=Mus musculus OX=10090 GN=Slc26a2 PE=1 SV=1	Q62273	82 kDa	3700
14	ATP-dependent DNA helicase Q1 OS=Mus musculus OX=10090 GN=Recql PE=1 SV=2	Q9Z129	72 kDa	3600
15	Forkhead box protein C2 OS=Mus musculus OX=10090 GN=Foxc2 PE=1 SV=2	Q61850	53 kDa	3000
17	Peptidyl-prolyl cis-trans isomerase A OS=Mus musculus OX=10090 GN=Ppia PE=1 SV=2	P17742	18 kDa	2900
16	Sodium/potassium-transporting ATPase subunit beta-1 OS=Mus musculus OX=10090 GN=Atp1b1 PE=1 SV=1	P14094	35 kDa	2900
18	Soluble calcium-activated nucleotidase 1 OS=Mus musculus OX=10090 GN=Cant1 PE=2 SV=1	Q8VCF1	46 kDa	2500
20	Medium-chain specific acyl-CoA dehydrogenase, mitochondrial OS=Mus musculus OX=10090 GN=Acadm PE=1 SV=1	P45952	46 kDa	2400
19	ATP synthase F(0) complex subunit B1, mitochondrial OS=Mus musculus OX=10090 GN=Atp5pb PE=1 SV=1	Q9CQQ7	29 kDa	2400
21	Lon protease homolog, mitochondrial OS=Mus musculus OX=10090 GN=Lonp1 PE=1 SV=2	Q8CGK3	106 kDa	2200
22	Protein FAM3A OS=Mus musculus OX=10090 GN=Fam3a PE=2 SV=1	Q9D8T0	25 kDa	2000
23	cAMP-dependent protein kinase catalytic subunit alpha OS=Mus musculus OX=10090 GN=Prkaca PE=1 SV=3	P05132	41 kDa	1900
25	Monoacylglycerol lipase ABHD6 OS=Mus musculus OX=10090 GN=Abhd6 PE=1 SV=1	Q8R2Y0	38 kDa	1500
24	Mitochondrial import inner membrane translocase subunit Tim17-B OS=Mus musculus OX=10090 GN=Timm17b PE=1 SV=1	Q9Z0V7	18 kDa	1500
27	CDP-diacylglycerol--glycerol-3-phosphate 3-phosphatidyltransferase, mitochondrial OS=Mus musculus OX=10090 GN=Pgs1 PE=1 SV=1	Q8BHF7	62 kDa	1400
29	Protein Niban 1 OS=Mus musculus OX=10090 GN=Niban1 PE=1 SV=2	Q3UW53	103 kDa	1400
26	Metalloreductase STEAP3 OS=Mus musculus OX=10090 GN=Steap3 PE=1 SV=1	Q8CI59	55 kDa	1400
28	Kinesin-like protein KIF2C OS=Mus musculus OX=10090 GN=Kif2c PE=1 SV=1	Q922S8	81 kDa	1400
30	Pantetheinase OS=Mus musculus OX=10090 GN=Vnn1 PE=1 SV=3	Q9Z0K8	57 kDa	1300
32	ATP-dependent Clp protease ATP-binding subunit clpX-like, mitochondrial OS=Mus musculus OX=10090 GN=Clpx PE=1 SV=2	Q9JHS4	69 kDa	1100
31	Endoplasmic reticulum metallopeptidase 1 OS=Mus musculus OX=10090 GN=Ermp1 PE=1 SV=2	Q3UVK0	100 kDa	1100
33	Ski oncogene OS=Mus musculus OX=10090 GN=Ski PE=1 SV=2	Q60698	80 kDa	1000
34	Endophilin-B1 OS=Mus musculus OX=10090 GN=Sh3glb1 PE=1 SV=1	Q9JK48	41 kDa	990
35	Condensin complex subunit 2 OS=Mus musculus OX=10090 GN=Ncaph PE=1 SV=1	Q8C156	82 kDa	970
37	Enoyl-CoA hydratase, mitochondrial OS=Mus musculus OX=10090 GN=Echs1 PE=1 SV=1	Q8BH95	31 kDa	940
36	Antigen peptide transporter 2 OS=Mus musculus OX=10090 GN=Tap2 PE=1 SV=1	P36371	77 kDa	940
38	Choline transporter-like protein 2 OS=Mus musculus OX=10090 GN=Slc44a2 PE=1 SV=2	Q8BY89	80 kDa	840
39	Paxillin OS=Mus musculus OX=10090 GN=Pxn PE=1 SV=1	Q8VI36	64 kDa	820
40	Double-stranded RNA-specific adenosine deaminase OS=Mus musculus OX=10090 GN=Adar PE=1 SV=2	Q99MU3	130 kDa	820
41	Very low-density lipoprotein receptor OS=Mus musculus OX=10090 GN=Vldlr PE=1 SV=1	P98156	96 kDa	790
42	2'-5'-oligoadenylate synthase 3 OS=Mus musculus OX=10090 GN=Oas3 PE=1 SV=1	Q8VI93	126 kDa	770
43	2-methoxy-6-polyprenyl-1,4-benzoquinol methylase, mitochondrial OS=Mus musculus OX=10090 GN=Coq5 PE=1 SV=2	Q9CXI0	37 kDa	680
44	Serine/threonine-protein kinase DCLK1 OS=Mus musculus OX=10090 GN=Dclk1 PE=1 SV=1	Q9JLM8	84 kDa	660
45	Mitochondrial glutamate carrier 1 OS=Mus musculus OX=10090 GN=Slc25a22 PE=1 SV=1	Q9D6M3	35 kDa	590
46	Exocyst complex component 1 OS=Mus musculus OX=10090 GN=Exoc1 PE=1 SV=4	Q8R3S6	102 kDa	560
47	Fibronectin type-III domain-containing protein 3A OS=Mus musculus OX=10090 GN=Fndc3a PE=1 SV=3	Q8BX90	132 kDa	540
48	FERM domain-containing protein 4A OS=Mus musculus OX=10090 GN=Frmd4a PE=1 SV=2	Q8BIE6	114 kDa	530
49	Endophilin-B2 OS=Mus musculus OX=10090 GN=Sh3glb2 PE=1 SV=2	Q8R3V5	45 kDa	530
50	Protein KRI1 homolog OS=Mus musculus OX=10090 GN=Kri1 PE=1 SV=3	Q8VDQ9	82 kDa	530
51	TGF-beta-activated kinase 1 and MAP3K7-binding protein 2 OS=Mus musculus OX=10090 GN=Tab2 PE=1 SV=1	Q99K90	76 kDa	530
53	Chromobox protein homolog 8 OS=Mus musculus OX=10090 GN=Cbx8 PE=1 SV=1	Q9QXV1	40 kDa	510
52	Transcriptional activator GLI3 OS=Mus musculus OX=10090 GN=Gli3 PE=1 SV=2	Q61602	172 kDa	510
54	DNA-directed RNA polymerase III subunit RPC4 OS=Mus musculus OX=10090 GN=Polr3d PE=2 SV=2	Q91WD1	44 kDa	490
55	Arfaptin-2 OS=Mus musculus OX=10090 GN=Arfip2 PE=1 SV=2	Q8K221	38 kDa	490
56	Volume-regulated anion channel subunit LRRC8D OS=Mus musculus OX=10090 GN=Lrrc8d PE=1 SV=1	Q8BGR2	98 kDa	480
57	DNA polymerase subunit gamma-2, mitochondrial OS=Mus musculus OX=10090 GN=Polg2 PE=1 SV=2	Q9QZM2	51 kDa	470
58	Activated RNA polymerase II transcriptional coactivator p15 OS=Mus musculus OX=10090 GN=Sub1 PE=1 SV=3	P11031	14 kDa	470
60	Exostosin-like 2 OS=Mus musculus OX=10090 GN=Extl2 PE=1 SV=1	Q9ES89	37 kDa	460
59	Transcription factor SOX-5 OS=Mus musculus OX=10090 GN=Sox5 PE=1 SV=2	P35710	84 kDa	460
61	cAMP-dependent protein kinase type II-beta regulatory subunit OS=Mus musculus OX=10090 GN=Prkar2b PE=1 SV=3	P31324	46 kDa	440
62	CLIP-associating protein 2 OS=Mus musculus OX=10090 GN=Clasp2 PE=1 SV=1	Q8BRT1	141 kDa	410
63	Lymphocyte antigen 75 OS=Mus musculus OX=10090 GN=Ly75 PE=1 SV=2	Q60767	197 kDa	400
64	Putative helicase MOV-10 OS=Mus musculus OX=10090 GN=Mov10 PE=1 SV=2	P23249	114 kDa	390
65	Succinate--CoA ligase [ADP-forming] subunit beta, mitochondrial OS=Mus musculus OX=10090 GN=Sucla2 PE=1 SV=2	Q9Z2I9	50 kDa	380
66	Low-density lipoprotein receptor-related protein 4 OS=Mus musculus OX=10090 GN=Lrp4 PE=1 SV=3	Q8VI56	212 kDa	370
67	Broad substrate specificity ATP-binding cassette transporter ABCG2 OS=Mus musculus OX=10090 GN=Abcg2 PE=1 SV=1	Q7TMS5	73 kDa	360
68	Insulin-like growth factor 2 mRNA-binding protein 2 OS=Mus musculus OX=10090 GN=Igf2bp2 PE=1 SV=1	Q5SF07	66 kDa	350
70	Bone morphogenetic protein 1 OS=Mus musculus OX=10090 GN=Bmp1 PE=1 SV=2	P98063	112 kDa	330
69	F-box DNA helicase 1 OS=Mus musculus OX=10090 GN=Fbh1 PE=1 SV=1	Q8K2I9	118 kDa	330
71	Rho GTPase-activating protein 22 OS=Mus musculus OX=10090 GN=Arhgap22 PE=1 SV=2	Q8BL80	78 kDa	320
72	ATP-dependent RNA helicase DHX33 OS=Mus musculus OX=10090 GN=Dhx33 PE=1 SV=1	Q80VY9	78 kDa	310
73	Neutral alpha-glucosidase AB OS=Mus musculus OX=10090 GN=Ganab PE=1 SV=1	Q8BHN3	107 kDa	300
75	Deubiquitinating protein VCIP135 OS=Mus musculus OX=10090 GN=Vcpip1 PE=1 SV=1	Q8CDG3	135 kDa	290
74	UDP-glucose:glycoprotein glucosyltransferase 1 OS=Mus musculus OX=10090 GN=Uggt1 PE=1 SV=4	Q6P5E4	176 kDa	290
76	Tripartite motif-containing protein 3 OS=Mus musculus OX=10090 GN=Trim3 PE=1 SV=1	Q9R1R2	81 kDa	270
77	CCR4-NOT transcription complex subunit 1 OS=Mus musculus OX=10090 GN=Cnot1 PE=1 SV=2	Q6ZQ08	267 kDa	240
79	DNA polymerase subunit gamma-1 OS=Mus musculus OX=10090 GN=Polg PE=1 SV=3	P54099	137 kDa	220
78	Interferon-induced helicase C domain-containing protein 1 OS=Mus musculus OX=10090 GN=Ifih1 PE=1 SV=1	Q8R5F7	116 kDa	220
80	Tenascin OS=Mus musculus OX=10090 GN=Tnc PE=1 SV=1	Q80YX1	232 kDa	210
82	5'-3' exoribonuclease 1 OS=Mus musculus OX=10090 GN=Xrn1 PE=1 SV=1	P97789	194 kDa	200
81	Unconventional myosin-VIIa OS=Mus musculus OX=10090 GN=Myo7a PE=1 SV=2	P97479	255 kDa	200
84	Disabled homolog 2-interacting protein OS=Mus musculus OX=10090 GN=Dab2ip PE=1 SV=1	Q3UHC7	132 kDa	150
83	Rho guanine nucleotide exchange factor 40 OS=Mus musculus OX=10090 GN=Arhgef40 PE=1 SV=1	Q3UPH7	165 kDa	150
85	SWI/SNF-related matrix-associated actin-dependent regulator of chromatin subfamily A-like protein 1 OS=Mus musculus OX=10090 GN=Smarcal1 PE=1 SV=1	Q8BJL0	101 kDa	140
86	Nestin OS=Mus musculus OX=10090 GN=Nes PE=1 SV=1	Q6P5H2	207 kDa	140
87	Neprilysin OS=Mus musculus OX=10090 GN=Mme PE=1 SV=3	Q61391	86 kDa	130
88	Treacle protein OS=Mus musculus OX=10090 GN=Tcof1 PE=1 SV=1	O08784	135 kDa	77
89	Catechol O-methyltransferase domain-containing protein 1 OS=Mus musculus OX=10090 GN=Comtd1 PE=1 SV=1	Q8BIG7	29 kDa	41
90	SWISS-PROT:P67983 (Bos taurus) Metallothionein-1A	P67983	6 kDa	38
91	Nuclear factor 1 A-type OS=Mus musculus OX=10090 GN=Nfia PE=1 SV=1	Q02780	59 kDa	31
92	Succinate dehydrogenase [ubiquinone] iron-sulfur subunit, mitochondrial OS=Mus musculus OX=10090 GN=Sdhb PE=1 SV=1	Q9CQA3	32 kDa	30
94	Histone H3.3C OS=Mus musculus OX=10090 GN=H3f3c PE=3 SV=3	P02301 (+1)	15 kDa	29
93	Phosphoglycerate kinase 1 OS=Mus musculus OX=10090 GN=Pgk1 PE=1 SV=4	P09411	45 kDa	29
95	Calumenin OS=Mus musculus OX=10090 GN=Calu PE=1 SV=1	O35887	37 kDa	26
98	Cytochrome c1, heme protein, mitochondrial OS=Mus musculus OX=10090 GN=Cyc1 PE=1 SV=1	Q9D0M3	35 kDa	22
97	14-3-3 protein sigma OS=Mus musculus OX=10090 GN=Sfn PE=1 SV=2	O70456	28 kDa	22
96	Ubl carboxyl-terminal hydrolase 18 OS=Mus musculus OX=10090 GN=Usp18 PE=1 SV=2	Q9WTV6	42 kDa	22
99	Interferon-induced protein with tetratricopeptide repeats 1 OS=Mus musculus OX=10090 GN=Ifit1 PE=1 SV=2	Q64282	54 kDa	21
100	Serpin H1 OS=Mus musculus OX=10090 GN=Serpinh1 PE=1 SV=3	P19324	47 kDa	20
101	Proteasome activator complex subunit 2 OS=Mus musculus OX=10090 GN=Psme2 PE=1 SV=4	P97372	27 kDa	19
102	Endoplasmic reticulum-Golgi intermediate compartment protein 1 OS=Mus musculus OX=10090 GN=Ergic1 PE=1 SV=1	Q9DC16	33 kDa	18
103	Phosphatidylinositide phosphatase SAC1 OS=Mus musculus OX=10090 GN=Sacm1l PE=1 SV=1	Q9EP69	67 kDa	16
104	Regulator of G-protein signaling 17 OS=Mus musculus OX=10090 GN=Rgs17 PE=1 SV=1	Q9QZB0	24 kDa	14
106	Transcriptional repressor protein YY1 OS=Mus musculus OX=10090 GN=Yy1 PE=1 SV=1	Q00899	45 kDa	13
105	Integrator complex subunit 8 OS=Mus musculus OX=10090 GN=Ints8 PE=1 SV=1	Q80V86	113 kDa	13
110	WD repeat-containing protein 76 OS=Mus musculus OX=10090 GN=Wdr76 PE=1 SV=1	A6PWY4	69 kDa	12
113	40S ribosomal protein S15a OS=Mus musculus OX=10090 GN=Rps15a PE=1 SV=2	P62245	15 kDa	12
112	Lipoamide acyltransferase component of branched-chain alpha-keto acid dehydrogenase complex, mitochondrial OS=Mus musculus OX=10090 GN=Dbt PE=1 SV=2	P53395	53 kDa	12
109	Signal peptidase complex subunit 3 OS=Mus musculus OX=10090 GN=Spcs3 PE=1 SV=1	Q6ZWQ7	20 kDa	12
111	Neutral amino acid transporter B(0) OS=Mus musculus OX=10090 GN=Slc1a5 PE=1 SV=2	P51912	58 kDa	12
108	Zinc finger MYM-type protein 2 OS=Mus musculus OX=10090 GN=Zmym2 PE=1 SV=3	Q9CU65	155 kDa	12
107	Protein unc-45 homolog A OS=Mus musculus OX=10090 GN=Unc45a PE=1 SV=2	Q99KD5	103 kDa	12
114	Aldehyde dehydrogenase, mitochondrial OS=Mus musculus OX=10090 GN=Aldh2 PE=1 SV=1	P47738	57 kDa	11
115	Cullin-4B OS=Mus musculus OX=10090 GN=Cul4b PE=1 SV=1	A2A432	111 kDa	11
116	Recombining binding protein suppressor of hairless OS=Mus musculus OX=10090 GN=Rbpj PE=1 SV=1	P31266	59 kDa	10
117	Integrin alpha-5 OS=Mus musculus OX=10090 GN=Itga5 PE=1 SV=3	P11688	115 kDa	10
119	Probable helicase with zinc finger domain OS=Mus musculus OX=10090 GN=Helz PE=1 SV=2	Q6DFV5	220 kDa	9.7
118	Syntaxin-5 OS=Mus musculus OX=10090 GN=Stx5 PE=1 SV=3	Q8K1E0	40 kDa	9.7
120	Cytoplasmic dynein 1 light intermediate chain 2 OS=Mus musculus OX=10090 GN=Dync1li2 PE=1 SV=2	Q6PDL0	54 kDa	9.6
121	3-hydroxyacyl-CoA dehydrogenase type-2 OS=Mus musculus OX=10090 GN=Hsd17b10 PE=1 SV=4	O08756	27 kDa	9.5
122	ATP synthase subunit O, mitochondrial OS=Mus musculus OX=10090 GN=Atp5po PE=1 SV=1	Q9DB20	23 kDa	9.4
123	Zinc finger E-box-binding homeobox 2 OS=Mus musculus OX=10090 GN=Zeb2 PE=1 SV=2	Q9R0G7	137 kDa	9.1
124	Condensin complex subunit 1 OS=Mus musculus OX=10090 GN=Ncapd2 PE=1 SV=2	Q8K2Z4	156 kDa	9
125	Tapasin OS=Mus musculus OX=10090 GN=Tapbp PE=1 SV=2	Q9R233	50 kDa	8.8
126	SWISS-PROT:Q9BYQ7 Tax_Id=9606 Gene_Symbol=KRTAP4-1 Uncharacterized protein ENSP00000381489	Q9BYQ7	15 kDa	8.4
127	COUP transcription factor 2 OS=Mus musculus OX=10090 GN=Nr2f2 PE=1 SV=2	P43135	46 kDa	7.5
130	Nuclear factor NF-kappa-B p100 subunit OS=Mus musculus OX=10090 GN=Nfkb2 PE=1 SV=1	Q9WTK5	97 kDa	7.4
128	Signal transducer and activator of transcription 1 OS=Mus musculus OX=10090 GN=Stat1 PE=1 SV=1	P42225	87 kDa	7.4
129	Ubiquitin-associated protein 2 OS=Mus musculus OX=10090 GN=Ubap2 PE=1 SV=1	Q91VX2	118 kDa	7.4
132	Polycomb group RING finger protein 5 OS=Mus musculus OX=10090 GN=Pcgf5 PE=1 SV=1	Q3UK78	30 kDa	7.3
131	Transmembrane protein 33 OS=Mus musculus OX=10090 GN=Tmem33 PE=1 SV=1	Q9CR67	28 kDa	7.3
133	Nuclear pore complex protein Nup160 OS=Mus musculus OX=10090 GN=Nup160 PE=1 SV=2	Q9Z0W3	158 kDa	7.2
134	Mitochondrial Rho GTPase 1 OS=Mus musculus OX=10090 GN=Rhot1 PE=1 SV=1	Q8BG51	72 kDa	6.8
135	Protein argonaute-2 OS=Mus musculus OX=10090 GN=Ago2 PE=1 SV=3	Q8CJG0	97 kDa	6.7
137	Plasma membrane calcium-transporting ATPase 1 OS=Mus musculus OX=10090 GN=Atp2b1 PE=1 SV=1	G5E829	135 kDa	6.6
136	NADH-cytochrome b5 reductase 1 OS=Mus musculus OX=10090 GN=Cyb5r1 PE=1 SV=1	Q9DB73	34 kDa	6.6
138	Low-density lipoprotein receptor-related protein 1B OS=Mus musculus OX=10090 GN=Lrp1b PE=1 SV=1	Q9JI18	514 kDa	6.5
141	Basigin OS=Mus musculus OX=10090 GN=Bsg PE=1 SV=2	P18572	42 kDa	6.4
139	Bone marrow stromal antigen 2 OS=Mus musculus OX=10090 GN=Bst2 PE=1 SV=1	Q8R2Q8	19 kDa	6.4
140	Regulation of nuclear pre-mRNA domain-containing protein 2 OS=Mus musculus OX=10090 GN=Rprd2 PE=1 SV=1	Q6NXI6	157 kDa	6.4
142	Dihydropyrimidinase-related protein 2 OS=Mus musculus OX=10090 GN=Dpysl2 PE=1 SV=2	O08553	62 kDa	6.2
143	14-3-3 protein beta/alpha OS=Mus musculus OX=10090 GN=Ywhab PE=1 SV=3	Q9CQV8	28 kDa	5.9
145	Regulator of nonsense transcripts 1 OS=Mus musculus OX=10090 GN=Upf1 PE=1 SV=2	Q9EPU0	124 kDa	5.9
144	Glycosaminoglycan xylosylkinase OS=Mus musculus OX=10090 GN=Fam20b PE=1 SV=1	Q8VCS3	47 kDa	5.9
146	Polypeptide N-acetylgalactosaminyltransferase 1 OS=Mus musculus OX=10090 GN=Galnt1 PE=1 SV=1	O08912	64 kDa	5.8
149	Membrane-associated progesterone receptor component 2 OS=Mus musculus OX=10090 GN=Pgrmc2 PE=1 SV=2	Q80UU9	23 kDa	5.7
148	Protein disulfide-isomerase A3 OS=Mus musculus OX=10090 GN=Pdia3 PE=1 SV=2	P27773	57 kDa	5.7
147	Serine/threonine-protein phosphatase 2B catalytic subunit alpha isoform OS=Mus musculus OX=10090 GN=Ppp3ca PE=1 SV=1	P63328	59 kDa	5.7
150	Schlafen family member 9 OS=Mus musculus OX=10090 GN=Slfn9 PE=2 SV=1	B1ARD6	104 kDa	5.6
151	Protein-glutamine gamma-glutamyltransferase 2 OS=Mus musculus OX=10090 GN=Tgm2 PE=1 SV=4	P21981	77 kDa	5.4
154	Aspartate--tRNA ligase, cytoplasmic OS=Mus musculus OX=10090 GN=Dars1 PE=1 SV=2	Q922B2	57 kDa	5.4
153	Sulfide:quinone oxidoreductase, mitochondrial OS=Mus musculus OX=10090 GN=Sqor PE=1 SV=3	Q9R112	50 kDa	5.4
152	Inactive tyrosine-protein kinase 7 OS=Mus musculus OX=10090 GN=Ptk7 PE=1 SV=1	Q8BKG3	118 kDa	5.4
155	Importin-7 OS=Mus musculus OX=10090 GN=Ipo7 PE=1 SV=2	Q9EPL8	119 kDa	5.3
157	NADH-cytochrome b5 reductase 3 OS=Mus musculus OX=10090 GN=Cyb5r3 PE=1 SV=3	Q9DCN2	34 kDa	5.2
156	FAST kinase domain-containing protein 4 OS=Mus musculus OX=10090 GN=Tbrg4 PE=1 SV=1	Q91YM4	72 kDa	5.2
158	Golgi phosphoprotein 3 OS=Mus musculus OX=10090 GN=Golph3 PE=1 SV=1	Q9CRA5	34 kDa	5.2
160	Dolichol-phosphate mannosyltransferase subunit 1 OS=Mus musculus OX=10090 GN=Dpm1 PE=1 SV=1	O70152	29 kDa	5.1
159	Carnitine O-palmitoyltransferase 2, mitochondrial OS=Mus musculus OX=10090 GN=Cpt2 PE=1 SV=2	P52825	74 kDa	5.1
163	Receptor of activated protein C kinase 1 OS=Mus musculus OX=10090 GN=Rack1 PE=1 SV=3	P68040	35 kDa	5
162	Bifunctional glutamate/proline--tRNA ligase OS=Mus musculus OX=10090 GN=Eprs1 PE=1 SV=4	Q8CGC7	170 kDa	5
161	Vacuolar protein sorting-associated protein 11 homolog OS=Mus musculus OX=10090 GN=Vps11 PE=1 SV=3	Q91W86	108 kDa	5
164	H-2 class I histocompatibility antigen, L-D alpha chain OS=Mus musculus OX=10090 GN=H2-L PE=1 SV=2	P01897	41 kDa	4.9
165	Cleft lip and palate transmembrane protein 1 homolog OS=Mus musculus OX=10090 GN=Clptm1 PE=1 SV=1	Q8VBZ3	75 kDa	4.9
168	Replication protein A 32 kDa subunit OS=Mus musculus OX=10090 GN=Rpa2 PE=1 SV=1	Q62193	30 kDa	4.8
167	Phospholipase A-2-activating protein OS=Mus musculus OX=10090 GN=Plaa PE=1 SV=4	P27612	87 kDa	4.8
166	Regulation of nuclear pre-mRNA domain-containing protein 1A OS=Mus musculus OX=10090 GN=Rprd1a PE=1 SV=1	Q8VDS4	36 kDa	4.8
170	Protein disulfide-isomerase OS=Mus musculus OX=10090 GN=P4hb PE=1 SV=2	P09103	57 kDa	4.7
169	Replication factor C subunit 1 OS=Mus musculus OX=10090 GN=Rfc1 PE=1 SV=2	P35601	126 kDa	4.7
171	Nicastrin OS=Mus musculus OX=10090 GN=Ncstn PE=1 SV=3	P57716	78 kDa	4.7
173	Paired mesoderm homeobox protein 1 OS=Mus musculus OX=10090 GN=Prrx1 PE=1 SV=1	P63013	27 kDa	4.6
172	Lysosomal acid glucosylceramidase OS=Mus musculus OX=10090 GN=Gba PE=1 SV=1	P17439	58 kDa	4.6
175	ADP-ribosylation factor GTPase-activating protein 3 OS=Mus musculus OX=10090 GN=Arfgap3 PE=1 SV=2	Q9D8S3	57 kDa	4.5
174	Embigin OS=Mus musculus OX=10090 GN=Emb PE=1 SV=2	P21995	37 kDa	4.5
179	Golgi-associated plant pathogenesis-related protein 1 OS=Mus musculus OX=10090 GN=Glipr2 PE=1 SV=3	Q9CYL5	17 kDa	4.4
176	DNA replication licensing factor MCM4 OS=Mus musculus OX=10090 GN=Mcm4 PE=1 SV=1	P49717	97 kDa	4.4
177	PAX3- and PAX7-binding protein 1 OS=Mus musculus OX=10090 GN=Paxbp1 PE=1 SV=3	P58501	105 kDa	4.4
178	Ubiquinone biosynthesis protein COQ9, mitochondrial OS=Mus musculus OX=10090 GN=Coq9 PE=1 SV=1	Q8K1Z0	35 kDa	4.4
180	Krueppel-like factor 4 OS=Mus musculus OX=10090 GN=Klf4 PE=1 SV=3	Q60793	52 kDa	4.3
182	Cytoskeleton-associated protein 5 OS=Mus musculus OX=10090 GN=Ckap5 PE=1 SV=1	A2AGT5	226 kDa	4.2
183	Forkhead box protein C1 OS=Mus musculus OX=10090 GN=Foxc1 PE=1 SV=3	Q61572	57 kDa	4.2
181	Chromodomain-helicase-DNA-binding protein 4 OS=Mus musculus OX=10090 GN=Chd4 PE=1 SV=1	Q6PDQ2	218 kDa	4.2
186	Eukaryotic translation initiation factor 2 subunit 3, X-linked OS=Mus musculus OX=10090 GN=Eif2s3x PE=1 SV=2	Q9Z0N1	51 kDa	4.1
185	DnaJ homolog subfamily A member 3, mitochondrial OS=Mus musculus OX=10090 GN=Dnaja3 PE=1 SV=1	Q99M87	52 kDa	4.1
188	Trifunctional enzyme subunit beta, mitochondrial OS=Mus musculus OX=10090 GN=Hadhb PE=1 SV=1	Q99JY0	51 kDa	4.1
184	Epidermal growth factor receptor kinase substrate 8-like protein 2 OS=Mus musculus OX=10090 GN=Eps8l2 PE=1 SV=1	Q99K30	82 kDa	4.1
187	Twinfilin-1 OS=Mus musculus OX=10090 GN=Twf1 PE=1 SV=2	Q91YR1	40 kDa	4.1
189	Nuclear factor related to kappa-B-binding protein OS=Mus musculus OX=10090 GN=Nfrkb PE=1 SV=1	Q6PIJ4	139 kDa	4.1
190	40S ribosomal protein S15 OS=Mus musculus OX=10090 GN=Rps15 PE=1 SV=2	P62843	17 kDa	4
192	Perilipin-3 OS=Mus musculus OX=10090 GN=Plin3 PE=1 SV=1	Q9DBG5	47 kDa	3.9
191	Ras-related protein Rab-12 OS=Mus musculus OX=10090 GN=Rab12 PE=1 SV=3	P35283	27 kDa	3.9
193	Leucine-rich repeat-containing protein 40 OS=Mus musculus OX=10090 GN=Lrrc40 PE=1 SV=2	Q9CRC8	68 kDa	3.8
195	Large neutral amino acids transporter small subunit 1 OS=Mus musculus OX=10090 GN=Slc7a5 PE=1 SV=2	Q9Z127	56 kDa	3.8
194	H-2 class I histocompatibility antigen, K-W28 alpha chain OS=Mus musculus OX=10090 GN=H2-K1 PE=1 SV=2	P03991	41 kDa	3.8
201	ATP synthase subunit gamma, mitochondrial OS=Mus musculus OX=10090 GN=Atp5f1c PE=1 SV=1	Q91VR2	33 kDa	3.7
197	Pyruvate carboxylase, mitochondrial OS=Mus musculus OX=10090 GN=Pc PE=1 SV=1	Q05920	130 kDa	3.7
202	Protein RER1 OS=Mus musculus OX=10090 GN=Rer1 PE=1 SV=1	Q9CQU3	23 kDa	3.7
198	Growth arrest-specific protein 1 OS=Mus musculus OX=10090 GN=Gas1 PE=2 SV=2	Q01721	36 kDa	3.7
196	Dedicator of cytokinesis protein 11 OS=Mus musculus OX=10090 GN=Dock11 PE=1 SV=1	A2AF47	238 kDa	3.7
200	Exportin-5 OS=Mus musculus OX=10090 GN=Xpo5 PE=1 SV=1	Q924C1	137 kDa	3.7
199	TBC1 domain family member 15 OS=Mus musculus OX=10090 GN=Tbc1d15 PE=1 SV=1	Q9CXF4	77 kDa	3.7
204	RNA-splicing ligase RtcB homolog OS=Mus musculus OX=10090 GN=Rtcb PE=1 SV=1	Q99LF4	55 kDa	3.6
206	Desmoplakin OS=Mus musculus OX=10090 GN=Dsp PE=1 SV=1	E9Q557	333 kDa	3.6
205	Golgi apparatus protein 1 OS=Mus musculus OX=10090 GN=Glg1 PE=1 SV=1	Q61543	134 kDa	3.6
203	DNA replication licensing factor MCM6 OS=Mus musculus OX=10090 GN=Mcm6 PE=1 SV=1	P97311	93 kDa	3.6
207	Translocation protein SEC63 homolog OS=Mus musculus OX=10090 GN=Sec63 PE=1 SV=4	Q8VHE0	88 kDa	3.6
209	Acetyl-CoA acetyltransferase, mitochondrial OS=Mus musculus OX=10090 GN=Acat1 PE=1 SV=1	Q8QZT1	45 kDa	3.5
212	Amine oxidase [flavin-containing] A OS=Mus musculus OX=10090 GN=Maoa PE=1 SV=3	Q64133	60 kDa	3.5
213	NADPH--cytochrome P450 reductase OS=Mus musculus OX=10090 GN=Por PE=1 SV=2	P37040	77 kDa	3.5
214	Protein SEC13 homolog OS=Mus musculus OX=10090 GN=Sec13 PE=1 SV=3	Q9D1M0	36 kDa	3.5
211	Protein Hook homolog 3 OS=Mus musculus OX=10090 GN=Hook3 PE=1 SV=2	Q8BUK6	83 kDa	3.5
208	Aldehyde dehydrogenase, dimeric NADP-preferring OS=Mus musculus OX=10090 GN=Aldh3a1 PE=1 SV=2	P47739	50 kDa	3.5
210	Proteasome subunit alpha type-7 OS=Mus musculus OX=10090 GN=Psma7 PE=1 SV=1	Q9Z2U0	28 kDa	3.5
218	Homeobox protein cut-like 1 OS=Mus musculus OX=10090 GN=Cux1 PE=1 SV=3	P53564	166 kDa	3.4
216	DNA ligase 1 OS=Mus musculus OX=10090 GN=Lig1 PE=1 SV=2	P37913	102 kDa	3.4
217	Transcription initiation factor TFIID subunit 6 OS=Mus musculus OX=10090 GN=Taf6 PE=1 SV=1	Q62311	73 kDa	3.4
215	Arginine--tRNA ligase, cytoplasmic OS=Mus musculus OX=10090 GN=Rars1 PE=1 SV=2	Q9D0I9	76 kDa	3.4
219	Mitochondrial dicarboxylate carrier OS=Mus musculus OX=10090 GN=Slc25a10 PE=1 SV=2	Q9QZD8	32 kDa	3.3
220	UDP-glucuronosyltransferase 1-6 OS=Mus musculus OX=10090 GN=Ugt1a6 PE=1 SV=1	Q64435	60 kDa	3.3
221	CTP synthase 1 OS=Mus musculus OX=10090 GN=Ctps1 PE=1 SV=2	P70698	67 kDa	3.2
224	Glutamine-rich protein 1 OS=Mus musculus OX=10090 GN=Qrich1 PE=1 SV=1	Q3UA37	87 kDa	3.2
223	14-3-3 protein eta OS=Mus musculus OX=10090 GN=Ywhah PE=1 SV=2	P68510	28 kDa	3.2
222	Anaphase-promoting complex subunit 7 OS=Mus musculus OX=10090 GN=Anapc7 PE=1 SV=3	Q9WVM3	63 kDa	3.2
225	NADH dehydrogenase [ubiquinone] iron-sulfur protein 3, mitochondrial OS=Mus musculus OX=10090 GN=Ndufs3 PE=1 SV=2	Q9DCT2	30 kDa	3.2
230	DNA-3-methyladenine glycosylase OS=Mus musculus OX=10090 GN=Mpg PE=2 SV=3	Q04841	36 kDa	3.1
232	60S ribosomal protein L22 OS=Mus musculus OX=10090 GN=Rpl22 PE=1 SV=2	P67984	15 kDa	3.1
227	Signal recognition particle 54 kDa protein OS=Mus musculus OX=10090 GN=Srp54 PE=1 SV=2	P14576	56 kDa	3.1
228	Interferon-induced transmembrane protein 3 OS=Mus musculus OX=10090 GN=Ifitm3 PE=1 SV=1	Q9CQW9	15 kDa	3.1
229	Serrate RNA effector molecule homolog OS=Mus musculus OX=10090 GN=Srrt PE=1 SV=1	Q99MR6	100 kDa	3.1
226	28S ribosomal protein S7, mitochondrial OS=Mus musculus OX=10090 GN=Mrps7 PE=1 SV=1	Q80X85	28 kDa	3.1
231	Cleavage and polyadenylation specificity factor subunit 7 OS=Mus musculus OX=10090 GN=Cpsf7 PE=1 SV=2	Q8BTV2	52 kDa	3.1
233	Ras suppressor protein 1 OS=Mus musculus OX=10090 GN=Rsu1 PE=1 SV=3	Q01730	32 kDa	3
235	Unconventional myosin-XVIIIa OS=Mus musculus OX=10090 GN=Myo18a PE=1 SV=2	Q9JMH9	233 kDa	3
234	Dehydrogenase/reductase SDR family member 1 OS=Mus musculus OX=10090 GN=Dhrs1 PE=1 SV=1	Q99L04	34 kDa	3
236	Negative elongation factor E OS=Mus musculus OX=10090 GN=Nelfe PE=1 SV=2	P19426	43 kDa	3
238	40S ribosomal protein SA OS=Mus musculus OX=10090 GN=Rpsa PE=1 SV=4	P14206	33 kDa	2.9
243	Protein mono-ADP-ribosyltransferase PARP9 OS=Mus musculus OX=10090 GN=Parp9 PE=1 SV=2	Q8CAS9	97 kDa	2.9
240	Calcium-binding mitochondrial carrier protein SCaMC-1 OS=Mus musculus OX=10090 GN=Slc25a24 PE=1 SV=1	Q8BMD8	53 kDa	2.9
242	Syntaxin-4 OS=Mus musculus OX=10090 GN=Stx4 PE=1 SV=1	P70452	34 kDa	2.9
245	Alpha-adducin OS=Mus musculus OX=10090 GN=Add1 PE=1 SV=2	Q9QYC0	81 kDa	2.9
239	S1 RNA-binding domain-containing protein 1 OS=Mus musculus OX=10090 GN=Srbd1 PE=2 SV=3	Q497V5	110 kDa	2.9
237	Armadillo repeat-containing protein 10 OS=Mus musculus OX=10090 GN=Armc10 PE=1 SV=1	Q9D0L7	33 kDa	2.9
244	Replication protein A 14 kDa subunit OS=Mus musculus OX=10090 GN=Rpa3 PE=1 SV=1	Q9CQ71	14 kDa	2.9
241	THO complex subunit 6 homolog OS=Mus musculus OX=10090 GN=Thoc6 PE=1 SV=1	Q5U4D9	37 kDa	2.9
253	Four and a half LIM domains protein 1 OS=Mus musculus OX=10090 GN=Fhl1 PE=1 SV=3	P97447	32 kDa	2.8
250	Electron transfer flavoprotein-ubiquinone oxidoreductase, mitochondrial OS=Mus musculus OX=10090 GN=Etfdh PE=1 SV=1	Q921G7	68 kDa	2.8
251	Engulfment and cell motility protein 2 OS=Mus musculus OX=10090 GN=Elmo2 PE=1 SV=1	Q8BHL5	84 kDa	2.8
252	DNA (cytosine-5)-methyltransferase 1 OS=Mus musculus OX=10090 GN=Dnmt1 PE=1 SV=5	P13864	183 kDa	2.8
249	Nuclear receptor subfamily 2 group C member 2 OS=Mus musculus OX=10090 GN=Nr2c2 PE=1 SV=1	P49117	65 kDa	2.8
246	Nuclear pore complex protein Nup85 OS=Mus musculus OX=10090 GN=Nup85 PE=1 SV=1	Q8R480	75 kDa	2.8
247	Fanconi anemia group D2 protein homolog OS=Mus musculus OX=10090 GN=Fancd2 PE=1 SV=2	Q80V62	164 kDa	2.8
254	PHD finger protein 6 OS=Mus musculus OX=10090 GN=Phf6 PE=1 SV=1	Q9D4J7	41 kDa	2.8
248	Serine/threonine-protein phosphatase 2A 55 kDa regulatory subunit B alpha isoform OS=Mus musculus OX=10090 GN=Ppp2r2a PE=1 SV=1	Q6P1F6	52 kDa	2.8
264	L-lactate dehydrogenase A chain OS=Mus musculus OX=10090 GN=Ldha PE=1 SV=3	P06151	36 kDa	2.7
265	Eukaryotic translation initiation factor 3 subunit A OS=Mus musculus OX=10090 GN=Eif3a PE=1 SV=5	P23116	162 kDa	2.7
258	UDP-glucose 6-dehydrogenase OS=Mus musculus OX=10090 GN=Ugdh PE=1 SV=1	O70475	55 kDa	2.7
256	Coiled-coil domain-containing protein 47 OS=Mus musculus OX=10090 GN=Ccdc47 PE=1 SV=2	Q9D024	56 kDa	2.7
259	Structural maintenance of chromosomes protein 4 OS=Mus musculus OX=10090 GN=Smc4 PE=1 SV=1	Q8CG47	147 kDa	2.7
257	RNA-binding protein 27 OS=Mus musculus OX=10090 GN=Rbm27 PE=1 SV=3	Q5SFM8	119 kDa	2.7
255	Retinol dehydrogenase 11 OS=Mus musculus OX=10090 GN=Rdh11 PE=1 SV=2	Q9QYF1	35 kDa	2.7
262	Integrin beta-2 OS=Mus musculus OX=10090 GN=Itgb2 PE=1 SV=2	P11835	85 kDa	2.7
260	2'-5'-oligoadenylate synthase 1A OS=Mus musculus OX=10090 GN=Oas1a PE=1 SV=2	P11928	42 kDa	2.7
261	C-terminal-binding protein 2 OS=Mus musculus OX=10090 GN=Ctbp2 PE=1 SV=2	P56546	49 kDa	2.7
263	DnaJ homolog subfamily C member 9 OS=Mus musculus OX=10090 GN=Dnajc9 PE=1 SV=2	Q91WN1	30 kDa	2.7
268	14-3-3 protein epsilon OS=Mus musculus OX=10090 GN=Ywhae PE=1 SV=1	P62259	29 kDa	2.6
273	Sorting nexin-9 OS=Mus musculus OX=10090 GN=Snx9 PE=1 SV=1	Q91VH2	67 kDa	2.6
272	[Pyruvate dehydrogenase (acetyl-transferring)] kinase isozyme 3, mitochondrial OS=Mus musculus OX=10090 GN=Pdk3 PE=1 SV=1	Q922H2	48 kDa	2.6
270	Vesicular integral-membrane protein VIP36 OS=Mus musculus OX=10090 GN=Lman2 PE=1 SV=2	Q9DBH5	40 kDa	2.6
274	CD44 antigen OS=Mus musculus OX=10090 GN=Cd44 PE=1 SV=3	P15379	86 kDa	2.6
276	Lysosome-associated membrane glycoprotein 1 OS=Mus musculus OX=10090 GN=Lamp1 PE=1 SV=2	P11438	44 kDa	2.6
275	Succinate dehydrogenase [ubiquinone] flavoprotein subunit, mitochondrial OS=Mus musculus OX=10090 GN=Sdha PE=1 SV=1	Q8K2B3	73 kDa	2.6
266	Adenylyl cyclase-associated protein 1 OS=Mus musculus OX=10090 GN=Cap1 PE=1 SV=4	P40124	52 kDa	2.6
267	Protein ERGIC-53 OS=Mus musculus OX=10090 GN=Lman1 PE=1 SV=1	Q9D0F3	58 kDa	2.6
277	C-terminal-binding protein 1 OS=Mus musculus OX=10090 GN=Ctbp1 PE=1 SV=2	O88712	48 kDa	2.6
269	SR-related and CTD-associated factor 8 OS=Mus musculus OX=10090 GN=Scaf8 PE=1 SV=1	Q6DID3	140 kDa	2.6
271	Serine-threonine kinase receptor-associated protein OS=Mus musculus OX=10090 GN=Strap PE=1 SV=2	Q9Z1Z2	38 kDa	2.6
281	Protein quaking OS=Mus musculus OX=10090 GN=Qki PE=1 SV=1	Q9QYS9	38 kDa	2.5
285	Membrane-associated progesterone receptor component 1 OS=Mus musculus OX=10090 GN=Pgrmc1 PE=1 SV=4	O55022	22 kDa	2.5
284	Very long-chain specific acyl-CoA dehydrogenase, mitochondrial OS=Mus musculus OX=10090 GN=Acadvl PE=1 SV=3	P50544	71 kDa	2.5
294	Proliferating cell nuclear antigen OS=Mus musculus OX=10090 GN=Pcna PE=1 SV=2	P17918	29 kDa	2.5
290	Vinculin OS=Mus musculus OX=10090 GN=Vcl PE=1 SV=4	Q64727	117 kDa	2.5
289	EF-hand domain-containing protein D2 OS=Mus musculus OX=10090 GN=Efhd2 PE=1 SV=1	Q9D8Y0	27 kDa	2.5
288	Coatomer subunit beta' OS=Mus musculus OX=10090 GN=Copb2 PE=1 SV=2	O55029	102 kDa	2.5
283	DNA mismatch repair protein Msh6 OS=Mus musculus OX=10090 GN=Msh6 PE=1 SV=3	P54276	151 kDa	2.5
278	Actin-related protein 2/3 complex subunit 3 OS=Mus musculus OX=10090 GN=Arpc3 PE=1 SV=3	Q9JM76	21 kDa	2.5
282	RNA transcription, translation and transport factor protein OS=Mus musculus OX=10090 GN=RTRAF PE=1 SV=1	Q9CQE8	28 kDa	2.5
279	Leucine-rich PPR motif-containing protein, mitochondrial OS=Mus musculus OX=10090 GN=Lrpprc PE=1 SV=2	Q6PB66	157 kDa	2.5
280	TREMBL:Q1RMK2 (Bos taurus) IGHM protein	Q1RMK2	65 kDa	2.5
291	Tropomyosin alpha-4 chain OS=Mus musculus OX=10090 GN=Tpm4 PE=1 SV=3	Q6IRU2	28 kDa	2.5
287	Signal recognition particle subunit SRP68 OS=Mus musculus OX=10090 GN=Srp68 PE=1 SV=2	Q8BMA6	71 kDa	2.5
286	CDK5 regulatory subunit-associated protein 3 OS=Mus musculus OX=10090 GN=Cdk5rap3 PE=1 SV=1	Q99LM2	57 kDa	2.5
293	Protein FAM210A OS=Mus musculus OX=10090 GN=Fam210a PE=1 SV=1	Q8BGY7	32 kDa	2.5
292	Adhesion G protein-coupled receptor L2 OS=Mus musculus OX=10090 GN=Adgrl2 PE=1 SV=3	Q8JZZ7	167 kDa	2.5
299	60S ribosomal protein L9 OS=Mus musculus OX=10090 GN=Rpl9 PE=2 SV=2	P51410	22 kDa	2.4
304	Propionyl-CoA carboxylase alpha chain, mitochondrial OS=Mus musculus OX=10090 GN=Pcca PE=1 SV=2	Q91ZA3	80 kDa	2.4
302	Histone H2B type 1-P OS=Mus musculus OX=10090 GN=Hist1h2bp PE=1 SV=3	Q8CGP2	14 kDa	2.4
300	Histone H4 OS=Mus musculus OX=10090 GN=H4c1 PE=1 SV=2	P62806	11 kDa	2.4
305	Bifunctional polynucleotide phosphatase/kinase OS=Mus musculus OX=10090 GN=Pnkp PE=1 SV=2	Q9JLV6	57 kDa	2.4
295	Guanine nucleotide-binding protein G(q) subunit alpha OS=Mus musculus OX=10090 GN=Gnaq PE=1 SV=4	P21279	42 kDa	2.4
296	Protein LYRIC OS=Mus musculus OX=10090 GN=Mtdh PE=1 SV=1	Q80WJ7	64 kDa	2.4
303	Wings apart-like protein homolog OS=Mus musculus OX=10090 GN=Wapl PE=1 SV=2	Q65Z40	134 kDa	2.4
301	ER membrane protein complex subunit 2 OS=Mus musculus OX=10090 GN=Emc2 PE=1 SV=1	Q9CRD2	35 kDa	2.4
297	E3 ubiquitin-protein ligase DTX3L OS=Mus musculus OX=10090 GN=Dtx3l PE=1 SV=1	Q3UIR3	83 kDa	2.4
306	Glycosyltransferase 8 domain-containing protein 1 OS=Mus musculus OX=10090 GN=Glt8d1 PE=1 SV=1	Q6NSU3	42 kDa	2.4
298	Methylcrotonoyl-CoA carboxylase beta chain, mitochondrial OS=Mus musculus OX=10090 GN=Mccc2 PE=1 SV=1	Q3ULD5	61 kDa	2.4
307	Small nuclear ribonucleoprotein Sm D3 OS=Mus musculus OX=10090 GN=Snrpd3 PE=1 SV=1	P62320	14 kDa	2.3
313	Mitochondrial import inner membrane translocase subunit TIM50 OS=Mus musculus OX=10090 GN=Timm50 PE=1 SV=1	Q9D880	40 kDa	2.3
310	Dihydroorotate dehydrogenase (quinone), mitochondrial OS=Mus musculus OX=10090 GN=Dhodh PE=1 SV=2	O35435	43 kDa	2.3
312	Vesicle-fusing ATPase OS=Mus musculus OX=10090 GN=Nsf PE=1 SV=2	P46460	83 kDa	2.3
316	Structural maintenance of chromosomes flexible hinge domain-containing protein 1 OS=Mus musculus OX=10090 GN=Smchd1 PE=1 SV=2	Q6P5D8	226 kDa	2.3
311	Cytochrome b-c1 complex subunit Rieske, mitochondrial OS=Mus musculus OX=10090 GN=Uqcrfs1 PE=1 SV=1	Q9CR68	29 kDa	2.3
315	Leucine-rich repeat flightless-interacting protein 2 OS=Mus musculus OX=10090 GN=Lrrfip2 PE=1 SV=1	Q91WK0	47 kDa	2.3
308	Protein phosphatase 1 regulatory subunit 12C OS=Mus musculus OX=10090 GN=Ppp1r12c PE=1 SV=1	Q3UMT1	85 kDa	2.3
309	Alkaline phosphatase, tissue-nonspecific isozyme OS=Mus musculus OX=10090 GN=Alpl PE=1 SV=2	P09242	58 kDa	2.3
314	Exosome complex component MTR3 OS=Mus musculus OX=10090 GN=Exosc6 PE=1 SV=1	Q8BTW3	28 kDa	2.3
325	Vesicle-trafficking protein SEC22b OS=Mus musculus OX=10090 GN=Sec22b PE=1 SV=3	O08547	25 kDa	2.2
321	60S ribosomal protein L10a OS=Mus musculus OX=10090 GN=Rpl10a PE=1 SV=3	P53026	25 kDa	2.2
326	Nucleolysin TIAR OS=Mus musculus OX=10090 GN=Tial1 PE=1 SV=1	P70318	43 kDa	2.2
317	Nicalin OS=Mus musculus OX=10090 GN=Ncln PE=1 SV=2	Q8VCM8	63 kDa	2.2
322	Phenylalanine--tRNA ligase alpha subunit OS=Mus musculus OX=10090 GN=Farsa PE=1 SV=1	Q8C0C7	58 kDa	2.2
320	Splicing factor 45 OS=Mus musculus OX=10090 GN=Rbm17 PE=1 SV=1	Q8JZX4	45 kDa	2.2
324	Metaxin-1 OS=Mus musculus OX=10090 GN=Mtx1 PE=1 SV=1	P47802	36 kDa	2.2
319	U4/U6 small nuclear ribonucleoprotein Prp4 OS=Mus musculus OX=10090 GN=Prpf4 PE=1 SV=1	Q9DAW6	58 kDa	2.2
318	Dolichyl-diphosphooligosaccharide--protein glycosyltransferase subunit STT3A OS=Mus musculus OX=10090 GN=Stt3a PE=1 SV=1	P46978	81 kDa	2.2
327	Neural cell adhesion molecule 1 OS=Mus musculus OX=10090 GN=Ncam1 PE=1 SV=3	P13595	119 kDa	2.2
323	Interferon-inducible GTPase 1 OS=Mus musculus OX=10090 GN=Iigp1 PE=1 SV=2	Q9QZ85	48 kDa	2.2
333	Nuclear factor 1 C-type OS=Mus musculus OX=10090 GN=Nfic PE=1 SV=1	P70255	49 kDa	2.1
336	Dihydrolipoyllysine-residue acetyltransferase component of pyruvate dehydrogenase complex, mitochondrial OS=Mus musculus OX=10090 GN=Dlat PE=1 SV=2	Q8BMF4	68 kDa	2.1
328	7-dehydrocholesterol reductase OS=Mus musculus OX=10090 GN=Dhcr7 PE=1 SV=1	O88455	54 kDa	2.1
329	Immunoglobulin superfamily member 8 OS=Mus musculus OX=10090 GN=Igsf8 PE=1 SV=2	Q8R366	65 kDa	2.1
332	Trifunctional enzyme subunit alpha, mitochondrial OS=Mus musculus OX=10090 GN=Hadha PE=1 SV=1	Q8BMS1	83 kDa	2.1
330	Epidermal growth factor receptor kinase substrate 8 OS=Mus musculus OX=10090 GN=Eps8 PE=1 SV=2	Q08509	92 kDa	2.1
337	Manganese-transporting ATPase 13A1 OS=Mus musculus OX=10090 GN=Atp13a1 PE=1 SV=2	Q9EPE9	132 kDa	2.1
334	Ataxin-2-like protein OS=Mus musculus OX=10090 GN=Atxn2l PE=1 SV=1	Q7TQH0	111 kDa	2.1
335	Thyroid receptor-interacting protein 6 OS=Mus musculus OX=10090 GN=Trip6 PE=1 SV=1	Q9Z1Y4	51 kDa	2.1
331	DISP complex protein LRCH3 OS=Mus musculus OX=10090 GN=Lrch3 PE=1 SV=3	Q8BVU0	86 kDa	2.1
344	14-3-3 protein zeta/delta OS=Mus musculus OX=10090 GN=Ywhaz PE=1 SV=1	P63101	28 kDa	2
340	Cytochrome b-c1 complex subunit 2, mitochondrial OS=Mus musculus OX=10090 GN=Uqcrc2 PE=1 SV=1	Q9DB77	48 kDa	2
347	Alpha-parvin OS=Mus musculus OX=10090 GN=Parva PE=1 SV=1	Q9EPC1	42 kDa	2
341	Synaptic vesicle membrane protein VAT-1 homolog OS=Mus musculus OX=10090 GN=Vat1 PE=1 SV=3	Q62465	43 kDa	2
342	Calcium-binding mitochondrial carrier protein Aralar1 OS=Mus musculus OX=10090 GN=Slc25a12 PE=1 SV=1	Q8BH59	75 kDa	2
349	Peroxiredoxin-1 OS=Mus musculus OX=10090 GN=Prdx1 PE=1 SV=1	P35700	22 kDa	2
338	Rac GTPase-activating protein 1 OS=Mus musculus OX=10090 GN=Racgap1 PE=1 SV=1	Q9WVM1	70 kDa	2
343	CUGBP Elav-like family member 1 OS=Mus musculus OX=10090 GN=Celf1 PE=1 SV=2	P28659	52 kDa	2
346	FACT complex subunit SPT16 OS=Mus musculus OX=10090 GN=Supt16h PE=1 SV=2	Q920B9	120 kDa	2
339	Immunity-related GTPase family M protein 1 OS=Mus musculus OX=10090 GN=Irgm1 PE=1 SV=1	Q60766	47 kDa	2
345	Methionine--tRNA ligase, cytoplasmic OS=Mus musculus OX=10090 GN=Mars1 PE=1 SV=1	Q68FL6	101 kDa	2
348	Zinc finger protein ubi-d4 OS=Mus musculus OX=10090 GN=Dpf2 PE=1 SV=1	Q61103	44 kDa	2
351	Splicing factor, proline- and glutamine-rich OS=Mus musculus OX=10090 GN=Sfpq PE=1 SV=1	Q8VIJ6	75 kDa	1.9
358	Propionyl-CoA carboxylase beta chain, mitochondrial OS=Mus musculus OX=10090 GN=Pccb PE=1 SV=2	Q99MN9	58 kDa	1.9
368	ATP synthase subunit alpha, mitochondrial OS=Mus musculus OX=10090 GN=Atp5f1a PE=1 SV=1	Q03265	60 kDa	1.9
369	Prenylcysteine oxidase-like OS=Mus musculus OX=10090 GN=Pcyox1l PE=1 SV=1	Q8C7K6	55 kDa	1.9
361	Tubulin alpha-1B chain OS=Mus musculus OX=10090 GN=Tuba1b PE=1 SV=2	P05213	50 kDa	1.9
352	Tubulin alpha-1C chain OS=Mus musculus OX=10090 GN=Tuba1c PE=1 SV=1	P68373	50 kDa	1.9
374	ATP-dependent 6-phosphofructokinase, liver type OS=Mus musculus OX=10090 GN=Pfkl PE=1 SV=4	P12382	85 kDa	1.9
366	Adenylosuccinate lyase OS=Mus musculus OX=10090 GN=Adsl PE=1 SV=2	P54822	55 kDa	1.9
367	Prolow-density lipoprotein receptor-related protein 1 OS=Mus musculus OX=10090 GN=Lrp1 PE=1 SV=1	Q91ZX7	505 kDa	1.9
362	Sister chromatid cohesion protein PDS5 homolog A OS=Mus musculus OX=10090 GN=Pds5a PE=1 SV=3	Q6A026	150 kDa	1.9
356	GRB10-interacting GYF protein 2 OS=Mus musculus OX=10090 GN=Gigyf2 PE=1 SV=2	Q6Y7W8	149 kDa	1.9
357	Actin-related protein 3 OS=Mus musculus OX=10090 GN=Actr3 PE=1 SV=3	Q99JY9	47 kDa	1.9
354	Sphingosine-1-phosphate lyase 1 OS=Mus musculus OX=10090 GN=Sgpl1 PE=1 SV=1	Q8R0X7	64 kDa	1.9
359	Calcium homeostasis endoplasmic reticulum protein OS=Mus musculus OX=10090 GN=Cherp PE=1 SV=1	Q8CGZ0	106 kDa	1.9
360	Syntaxin-binding protein 3 OS=Mus musculus OX=10090 GN=Stxbp3 PE=1 SV=1	Q60770	68 kDa	1.9
371	MICOS complex subunit Mic27 OS=Mus musculus OX=10090 GN=Apool PE=1 SV=1	Q78IK4	29 kDa	1.9
365	Anoctamin-6 OS=Mus musculus OX=10090 GN=Ano6 PE=1 SV=1	Q6P9J9	106 kDa	1.9
350	26S proteasome regulatory subunit 4 OS=Mus musculus OX=10090 GN=Psmc1 PE=1 SV=1	P62192	49 kDa	1.9
370	Alpha-mannosidase 2 OS=Mus musculus OX=10090 GN=Man2a1 PE=1 SV=2	P27046	132 kDa	1.9
373	Importin-4 OS=Mus musculus OX=10090 GN=Ipo4 PE=1 SV=1	Q8VI75	119 kDa	1.9
355	Eukaryotic translation initiation factor 4 gamma 2 OS=Mus musculus OX=10090 GN=Eif4g2 PE=1 SV=2	Q62448	102 kDa	1.9
364	Serine/threonine-protein phosphatase 2A 56 kDa regulatory subunit epsilon isoform OS=Mus musculus OX=10090 GN=Ppp2r5e PE=1 SV=3	Q61151	55 kDa	1.9
353	Prolyl 4-hydroxylase subunit alpha-1 OS=Mus musculus OX=10090 GN=P4ha1 PE=1 SV=2	Q60715	61 kDa	1.9
372	Leucine-rich repeat and WD repeat-containing protein 1 OS=Mus musculus OX=10090 GN=LRWD1 PE=2 SV=1	Q8BUI3	72 kDa	1.9
363	MICOS complex subunit Mic19 OS=Mus musculus OX=10090 GN=Chchd3 PE=1 SV=1	Q9CRB9	26 kDa	1.9
375	Ceramide synthase 2 OS=Mus musculus OX=10090 GN=Cers2 PE=1 SV=1	Q924Z4	45 kDa	1.9
383	RNA-binding motif, single-stranded-interacting protein 2 OS=Mus musculus OX=10090 GN=Rbms2 PE=1 SV=1	Q8VC70	41 kDa	1.8
378	14-3-3 protein theta OS=Mus musculus OX=10090 GN=Ywhaq PE=1 SV=1	P68254	28 kDa	1.8
382	Tyrosyl-DNA phosphodiesterase 1 OS=Mus musculus OX=10090 GN=Tdp1 PE=1 SV=2	Q8BJ37	69 kDa	1.8
388	ADP-dependent glucokinase OS=Mus musculus OX=10090 GN=Adpgk PE=1 SV=2	Q8VDL4	54 kDa	1.8
379	Aldehyde dehydrogenase family 3 member A2 OS=Mus musculus OX=10090 GN=Aldh3a2 PE=1 SV=2	P47740	54 kDa	1.8
380	LIM and senescent cell antigen-like-containing domain protein 1 OS=Mus musculus OX=10090 GN=Lims1 PE=1 SV=3	Q99JW4	37 kDa	1.8
377	Vesicle-associated membrane protein-associated protein A OS=Mus musculus OX=10090 GN=Vapa PE=1 SV=2	Q9WV55	28 kDa	1.8
385	Ubiquitin carboxyl-terminal hydrolase 48 OS=Mus musculus OX=10090 GN=Usp48 PE=1 SV=2	Q3V0C5	121 kDa	1.8
389	4F2 cell-surface antigen heavy chain OS=Mus musculus OX=10090 GN=Slc3a2 PE=1 SV=1	P10852	58 kDa	1.8
376	Signal-induced proliferation-associated protein 1 OS=Mus musculus OX=10090 GN=Sipa1 PE=1 SV=2	P46062	112 kDa	1.8
384	U4/U6.U5 tri-snRNP-associated protein 1 OS=Mus musculus OX=10090 GN=Sart1 PE=1 SV=1	Q9Z315	91 kDa	1.8
386	Mediator of RNA polymerase II transcription subunit 24 OS=Mus musculus OX=10090 GN=Med24 PE=1 SV=1	Q99K74	110 kDa	1.8
381	Ras-related protein Rab-5A OS=Mus musculus OX=10090 GN=Rab5a PE=1 SV=1	Q9CQD1	24 kDa	1.8
387	Alpha-1,6-mannosyl-glycoprotein 2-beta-N-acetylglucosaminyltransferase OS=Mus musculus OX=10090 GN=Mgat2 PE=1 SV=1	Q921V5	51 kDa	1.8
394	Alpha-enolase OS=Mus musculus OX=10090 GN=Eno1 PE=1 SV=3	P17182	47 kDa	1.7
395	Integrin-linked protein kinase OS=Mus musculus OX=10090 GN=Ilk PE=1 SV=2	O55222	51 kDa	1.7
398	60 kDa heat shock protein, mitochondrial OS=Mus musculus OX=10090 GN=Hspd1 PE=1 SV=1	P63038	61 kDa	1.7
401	Signal recognition particle receptor subunit beta OS=Mus musculus OX=10090 GN=Srprb PE=1 SV=1	P47758	30 kDa	1.7
390	SWI/SNF complex subunit SMARCC2 OS=Mus musculus OX=10090 GN=Smarcc2 PE=1 SV=2	Q6PDG5	133 kDa	1.7
403	Structural maintenance of chromosomes protein 2 OS=Mus musculus OX=10090 GN=Smc2 PE=1 SV=2	Q8CG48	134 kDa	1.7
407	Translocon-associated protein subunit delta OS=Mus musculus OX=10090 GN=Ssr4 PE=1 SV=1	Q62186	19 kDa	1.7
392	Cytochrome b-c1 complex subunit 1, mitochondrial OS=Mus musculus OX=10090 GN=Uqcrc1 PE=1 SV=2	Q9CZ13	53 kDa	1.7
404	U4/U6 small nuclear ribonucleoprotein Prp3 OS=Mus musculus OX=10090 GN=Prpf3 PE=1 SV=1	Q922U1	77 kDa	1.7
402	Serine/threonine-protein phosphatase 2A catalytic subunit alpha isoform OS=Mus musculus OX=10090 GN=Ppp2ca PE=1 SV=1	P63330	36 kDa	1.7
406	Transcription factor 7-like 1 OS=Mus musculus OX=10090 GN=Tcf7l1 PE=1 SV=2	Q9Z1J1	62 kDa	1.7
396	F-box-like/WD repeat-containing protein TBL1X OS=Mus musculus OX=10090 GN=Tbl1x PE=1 SV=2	Q9QXE7	57 kDa	1.7
405	26S proteasome regulatory subunit 8 OS=Mus musculus OX=10090 GN=Psmc5 PE=1 SV=1	P62196	46 kDa	1.7
391	Transmembrane 9 superfamily member 2 OS=Mus musculus OX=10090 GN=Tm9sf2 PE=1 SV=1	P58021	75 kDa	1.7
397	Ubiquitin carboxyl-terminal hydrolase 5 OS=Mus musculus OX=10090 GN=Usp5 PE=1 SV=1	P56399	96 kDa	1.7
393	Nucleoporin NUP188 homolog OS=Mus musculus OX=10090 GN=Nup188 PE=1 SV=2	Q6ZQH8	197 kDa	1.7
400	Lysophospholipase D GDPD1 OS=Mus musculus OX=10090 GN=Gdpd1 PE=1 SV=1	Q9CRY7	36 kDa	1.7
399	Actin-related protein 2/3 complex subunit 5-like protein OS=Mus musculus OX=10090 GN=Arpc5l PE=1 SV=1	Q9D898	17 kDa	1.7
431	ATP synthase subunit beta, mitochondrial OS=Mus musculus OX=10090 GN=Atp5f1b PE=1 SV=2	P56480	56 kDa	1.6
408	DNA ligase 3 OS=Mus musculus OX=10090 GN=Lig3 PE=1 SV=2	P97386	113 kDa	1.6
430	40S ribosomal protein S27 OS=Mus musculus OX=10090 GN=Rps27 PE=1 SV=3	Q6ZWU9	9 kDa	1.6
416	ADP/ATP translocase 2 OS=Mus musculus OX=10090 GN=Slc25a5 PE=1 SV=3	P51881	33 kDa	1.6
425	3-ketoacyl-CoA thiolase, mitochondrial OS=Mus musculus OX=10090 GN=Acaa2 PE=1 SV=3	Q8BWT1	42 kDa	1.6
422	Dolichyl-diphosphooligosaccharide--protein glycosyltransferase subunit 1 OS=Mus musculus OX=10090 GN=Rpn1 PE=1 SV=1	Q91YQ5	69 kDa	1.6
429	Single-stranded DNA-binding protein, mitochondrial OS=Mus musculus OX=10090 GN=Ssbp1 PE=1 SV=1	Q9CYR0	17 kDa	1.6
412	Tubulin beta-6 chain OS=Mus musculus OX=10090 GN=Tubb6 PE=1 SV=1	Q922F4	50 kDa	1.6
410	Heterogeneous nuclear ribonucleoprotein U-like protein 1 OS=Mus musculus OX=10090 GN=Hnrnpul1 PE=1 SV=1	Q8VDM6	96 kDa	1.6
411	DNA replication licensing factor MCM5 OS=Mus musculus OX=10090 GN=Mcm5 PE=1 SV=2	P49718	82 kDa	1.6
421	Calcium-binding mitochondrial carrier protein Aralar2 OS=Mus musculus OX=10090 GN=Slc25a13 PE=1 SV=1	Q9QXX4	74 kDa	1.6
417	Mitotic spindle assembly checkpoint protein MAD1 OS=Mus musculus OX=10090 GN=Mad1l1 PE=1 SV=1	Q9WTX8	84 kDa	1.6
418	DnaJ homolog subfamily A member 2 OS=Mus musculus OX=10090 GN=Dnaja2 PE=1 SV=1	Q9QYJ0	46 kDa	1.6
423	Heterogeneous nuclear ribonucleoprotein A1 OS=Mus musculus OX=10090 GN=Hnrnpa1 PE=1 SV=2	P49312	34 kDa	1.6
415	26S proteasome regulatory subunit 10B OS=Mus musculus OX=10090 GN=Psmc6 PE=1 SV=1	P62334	44 kDa	1.6
420	Protein DEK OS=Mus musculus OX=10090 GN=Dek PE=1 SV=1	Q7TNV0	43 kDa	1.6
409	Ubiquitin-like modifier-activating enzyme 1 OS=Mus musculus OX=10090 GN=Uba1 PE=1 SV=1	Q02053	118 kDa	1.6
432	40S ribosomal protein S20 OS=Mus musculus OX=10090 GN=Rps20 PE=1 SV=1	P60867	13 kDa	1.6
414	U2 snRNP-associated SURP motif-containing protein OS=Mus musculus OX=10090 GN=U2surp PE=1 SV=3	Q6NV83	118 kDa	1.6
413	Condensin-2 complex subunit G2 OS=Mus musculus OX=10090 GN=Ncapg2 PE=1 SV=2	Q6DFV1	131 kDa	1.6
424	Ras-related protein Rab-34 OS=Mus musculus OX=10090 GN=Rab34 PE=1 SV=2	Q64008	29 kDa	1.6
427	B-cell receptor-associated protein 31 OS=Mus musculus OX=10090 GN=Bcap31 PE=1 SV=4	Q61335	28 kDa	1.6
428	Long-chain-fatty-acid--CoA ligase 1 OS=Mus musculus OX=10090 GN=Acsl1 PE=1 SV=2	P41216	78 kDa	1.6
426	28S ribosomal protein S29, mitochondrial OS=Mus musculus OX=10090 GN=Dap3 PE=1 SV=1	Q9ER88	45 kDa	1.6
419	Prostaglandin F2 receptor negative regulator OS=Mus musculus OX=10090 GN=Ptgfrn PE=1 SV=2	Q9WV91	99 kDa	1.6
433	60S ribosomal protein L34 OS=Mus musculus OX=10090 GN=Rpl34 PE=1 SV=2	Q9D1R9	13 kDa	1.6
458	Methylcrotonoyl-CoA carboxylase subunit alpha, mitochondrial OS=Mus musculus OX=10090 GN=Mccc1 PE=1 SV=2	Q99MR8	79 kDa	1.5
456	ETS-related transcription factor Elf-2 OS=Mus musculus OX=10090 GN=Elf2 PE=1 SV=1	Q9JHC9	63 kDa	1.5
440	Wiskott-Aldrich syndrome protein family member 2 OS=Mus musculus OX=10090 GN=Wasf2 PE=1 SV=1	Q8BH43	54 kDa	1.5
453	EH domain-containing protein 1 OS=Mus musculus OX=10090 GN=Ehd1 PE=1 SV=1	Q9WVK4	61 kDa	1.5
436	Ras-related protein Rab-7a OS=Mus musculus OX=10090 GN=Rab7a PE=1 SV=2	P51150	23 kDa	1.5
450	Cytochrome c oxidase subunit 4 isoform 1, mitochondrial OS=Mus musculus OX=10090 GN=Cox4i1 PE=1 SV=2	P19783	20 kDa	1.5
439	Prohibitin OS=Mus musculus OX=10090 GN=Phb PE=1 SV=1	P67778	30 kDa	1.5
449	ADP/ATP translocase 1 OS=Mus musculus OX=10090 GN=Slc25a4 PE=1 SV=4	P48962	33 kDa	1.5
441	Protein flightless-1 homolog OS=Mus musculus OX=10090 GN=Flii PE=1 SV=1	Q9JJ28	145 kDa	1.5
445	Vesicle-associated membrane protein-associated protein B OS=Mus musculus OX=10090 GN=Vapb PE=1 SV=3	Q9QY76	27 kDa	1.5
452	Leucine-rich repeat-containing protein 59 OS=Mus musculus OX=10090 GN=Lrrc59 PE=1 SV=1	Q922Q8	35 kDa	1.5
447	mRNA export factor OS=Mus musculus OX=10090 GN=Rae1 PE=1 SV=1	Q8C570	41 kDa	1.5
438	Replication factor C subunit 2 OS=Mus musculus OX=10090 GN=Rfc2 PE=1 SV=1	Q9WUK4	39 kDa	1.5
448	Erythrocyte band 7 integral membrane protein OS=Mus musculus OX=10090 GN=Stom PE=1 SV=3	P54116	31 kDa	1.5
446	Nodal modulator 1 OS=Mus musculus OX=10090 GN=Nomo1 PE=1 SV=1	Q6GQT9	133 kDa	1.5
454	Zinc finger RNA-binding protein OS=Mus musculus OX=10090 GN=Zfr PE=1 SV=2	O88532	117 kDa	1.5
455	OCIA domain-containing protein 1 OS=Mus musculus OX=10090 GN=Ociad1 PE=1 SV=1	Q9CRD0	28 kDa	1.5
437	NADH dehydrogenase [ubiquinone] iron-sulfur protein 2, mitochondrial OS=Mus musculus OX=10090 GN=Ndufs2 PE=1 SV=1	Q91WD5	53 kDa	1.5
435	ATP-binding cassette sub-family B member 10, mitochondrial OS=Mus musculus OX=10090 GN=Abcb10 PE=1 SV=1	Q9JI39	77 kDa	1.5
434	Sterol-4-alpha-carboxylate 3-dehydrogenase, decarboxylating OS=Mus musculus OX=10090 GN=Nsdhl PE=1 SV=1	Q9R1J0	41 kDa	1.5
457	Plakophilin-1 OS=Mus musculus OX=10090 GN=Pkp1 PE=1 SV=1	P97350	81 kDa	1.5
460	E3 ubiquitin-protein ligase RLIM OS=Mus musculus OX=10090 GN=Rlim PE=1 SV=2	Q9WTV7	66 kDa	1.5
442	Exosome complex exonuclease RRP44 OS=Mus musculus OX=10090 GN=Dis3 PE=1 SV=4	Q9CSH3	109 kDa	1.5
443	Protein FAM98A OS=Mus musculus OX=10090 GN=Fam98a PE=1 SV=1	Q3TJZ6	55 kDa	1.5
444	Golgi reassembly-stacking protein 2 OS=Mus musculus OX=10090 GN=Gorasp2 PE=1 SV=3	Q99JX3	47 kDa	1.5
451	Procollagen galactosyltransferase 1 OS=Mus musculus OX=10090 GN=Colgalt1 PE=1 SV=2	Q8K297	71 kDa	1.5
459	Cysteine desulfurase, mitochondrial OS=Mus musculus OX=10090 GN=Nfs1 PE=1 SV=3	Q9Z1J3	51 kDa	1.5
464	Mothers against decapentaplegic homolog 2 OS=Mus musculus OX=10090 GN=Smad2 PE=1 SV=2	Q62432	52 kDa	1.4
463	40S ribosomal protein S25 OS=Mus musculus OX=10090 GN=Rps25 PE=1 SV=1	P62852	14 kDa	1.4
476	Glyceraldehyde-3-phosphate dehydrogenase OS=Mus musculus OX=10090 GN=Gapdh PE=1 SV=2	P16858	36 kDa	1.4
483	Heterogeneous nuclear ribonucleoprotein D0 OS=Mus musculus OX=10090 GN=Hnrnpd PE=1 SV=2	Q60668	38 kDa	1.4
469	ATP-dependent zinc metalloprotease YME1L1 OS=Mus musculus OX=10090 GN=Yme1l1 PE=1 SV=1	O88967	80 kDa	1.4
479	Tubulin beta-4B chain OS=Mus musculus OX=10090 GN=Tubb4b PE=1 SV=1	P68372	50 kDa	1.4
482	Tubulin beta-2A chain OS=Mus musculus OX=10090 GN=Tubb2a PE=1 SV=1	Q7TMM9	50 kDa	1.4
485	Tubulin alpha-4A chain OS=Mus musculus OX=10090 GN=Tuba4a PE=1 SV=1	P68368	50 kDa	1.4
471	Sodium/potassium-transporting ATPase subunit alpha-1 OS=Mus musculus OX=10090 GN=Atp1a1 PE=1 SV=1	Q8VDN2	113 kDa	1.4
466	Tropomodulin-3 OS=Mus musculus OX=10090 GN=Tmod3 PE=1 SV=1	Q9JHJ0	40 kDa	1.4
480	Sideroflexin-3 OS=Mus musculus OX=10090 GN=Sfxn3 PE=1 SV=1	Q91V61	35 kDa	1.4
461	Ras-related protein Rab-6A OS=Mus musculus OX=10090 GN=Rab6a PE=1 SV=4	P35279	24 kDa	1.4
470	Histone H1.0 OS=Mus musculus OX=10090 GN=H1-0 PE=2 SV=4	P10922	21 kDa	1.4
481	Junction plakoglobin OS=Mus musculus OX=10090 GN=Jup PE=1 SV=3	Q02257	82 kDa	1.4
477	Dolichyl-diphosphooligosaccharide--protein glycosyltransferase 48 kDa subunit OS=Mus musculus OX=10090 GN=Ddost PE=1 SV=2	O54734	49 kDa	1.4
473	Guanine nucleotide-binding protein subunit alpha-13 OS=Mus musculus OX=10090 GN=Gna13 PE=1 SV=1	P27601	44 kDa	1.4
486	Aspartyl/asparaginyl beta-hydroxylase OS=Mus musculus OX=10090 GN=Asph PE=1 SV=1	Q8BSY0	83 kDa	1.4
465	Cytoplasmic FMR1-interacting protein 1 OS=Mus musculus OX=10090 GN=Cyfip1 PE=1 SV=1	Q7TMB8	145 kDa	1.4
489	Rho-related GTP-binding protein RhoG OS=Mus musculus OX=10090 GN=Rhog PE=1 SV=1	P84096	21 kDa	1.4
468	Glypican-1 OS=Mus musculus OX=10090 GN=Gpc1 PE=1 SV=1	Q9QZF2	61 kDa	1.4
462	TATA-box-binding protein OS=Mus musculus OX=10090 GN=Tbp PE=1 SV=1	P29037	35 kDa	1.4
491	Ubiquitin-associated protein 2-like OS=Mus musculus OX=10090 GN=Ubap2l PE=1 SV=1	Q80X50	117 kDa	1.4
487	Actin-related protein 2/3 complex subunit 2 OS=Mus musculus OX=10090 GN=Arpc2 PE=1 SV=3	Q9CVB6	34 kDa	1.4
490	ATP-dependent RNA helicase DDX19A OS=Mus musculus OX=10090 GN=Ddx19a PE=1 SV=2	Q61655	54 kDa	1.4
472	Disintegrin and metalloproteinase domain-containing protein 10 OS=Mus musculus OX=10090 GN=Adam10 PE=1 SV=2	O35598	84 kDa	1.4
475	Mitochondrial import receptor subunit TOM40 homolog OS=Mus musculus OX=10090 GN=Tomm40 PE=1 SV=3	Q9QYA2	38 kDa	1.4
467	SWISS-PROT:Q03247 (Bos taurus) Apolipoprotein E precursor	Q03247	36 kDa	1.4
478	Histone acetyltransferase type B catalytic subunit OS=Mus musculus OX=10090 GN=Hat1 PE=1 SV=1	Q8BY71	49 kDa	1.4
474	Anaphase-promoting complex subunit 5 OS=Mus musculus OX=10090 GN=Anapc5 PE=1 SV=1	Q8BTZ4	83 kDa	1.4
484	Protein polybromo-1 OS=Mus musculus OX=10090 GN=Pbrm1 PE=1 SV=4	Q8BSQ9	187 kDa	1.4
488	Mitochondrial chaperone BCS1 OS=Mus musculus OX=10090 GN=Bcs1l PE=1 SV=1	Q9CZP5	47 kDa	1.4
498	60S ribosomal protein L30 OS=Mus musculus OX=10090 GN=Rpl30 PE=1 SV=2	P62889	13 kDa	1.3
526	60S ribosomal protein L18a OS=Mus musculus OX=10090 GN=Rpl18a PE=1 SV=1	P62717	21 kDa	1.3
500	Monofunctional C1-tetrahydrofolate synthase, mitochondrial OS=Mus musculus OX=10090 GN=Mthfd1l PE=1 SV=2	Q3V3R1	106 kDa	1.3
497	Tubulin beta-5 chain OS=Mus musculus OX=10090 GN=Tubb5 PE=1 SV=1	P99024	50 kDa	1.3
499	RNA binding protein fox-1 homolog 2 OS=Mus musculus OX=10090 GN=Rbfox2 PE=1 SV=2	Q8BP71	47 kDa	1.3
496	E3 ubiquitin-protein ligase TRIP12 OS=Mus musculus OX=10090 GN=Trip12 PE=1 SV=1	G5E870	224 kDa	1.3
493	Serine/threonine-protein phosphatase PGAM5, mitochondrial OS=Mus musculus OX=10090 GN=Pgam5 PE=1 SV=1	Q8BX10	32 kDa	1.3
507	Nascent polypeptide-associated complex subunit alpha, muscle-specific form OS=Mus musculus OX=10090 GN=Naca PE=1 SV=2	P70670	220 kDa	1.3
523	40S ribosomal protein S16 OS=Mus musculus OX=10090 GN=Rps16 PE=1 SV=4	P14131	16 kDa	1.3
495	40S ribosomal protein S11 OS=Mus musculus OX=10090 GN=Rps11 PE=1 SV=3	P62281	18 kDa	1.3
516	60S ribosomal protein L37a OS=Mus musculus OX=10090 GN=Rpl37a PE=1 SV=2	P61514	10 kDa	1.3
511	REST corepressor 1 OS=Mus musculus OX=10090 GN=Rcor1 PE=1 SV=3	Q8CFE3	53 kDa	1.3
503	Golgi integral membrane protein 4 OS=Mus musculus OX=10090 GN=Golim4 PE=1 SV=1	Q8BXA1	77 kDa	1.3
514	Zinc finger transcription factor Trps1 OS=Mus musculus OX=10090 GN=Trps1 PE=1 SV=1	Q925H1	141 kDa	1.3
505	Structural maintenance of chromosomes protein 3 OS=Mus musculus OX=10090 GN=Smc3 PE=1 SV=2	Q9CW03	142 kDa	1.3
504	Sister chromatid cohesion protein PDS5 homolog B OS=Mus musculus OX=10090 GN=Pds5b PE=1 SV=1	Q4VA53	164 kDa	1.3
519	Malectin OS=Mus musculus OX=10090 GN=Mlec PE=1 SV=2	Q6ZQI3	32 kDa	1.3
515	Actin-related protein 2 OS=Mus musculus OX=10090 GN=Actr2 PE=1 SV=1	P61161	45 kDa	1.3
506	Band 4.1-like protein 2 OS=Mus musculus OX=10090 GN=Epb41l2 PE=1 SV=2	O70318	110 kDa	1.3
513	Mannosyl-oligosaccharide glucosidase OS=Mus musculus OX=10090 GN=Mogs PE=1 SV=1	Q80UM7	92 kDa	1.3
508	PDZ and LIM domain protein 2 OS=Mus musculus OX=10090 GN=Pdlim2 PE=1 SV=1	Q8R1G6	38 kDa	1.3
502	Polypeptide N-acetylgalactosaminyltransferase 2 OS=Mus musculus OX=10090 GN=Galnt2 PE=1 SV=1	Q6PB93	65 kDa	1.3
494	Peptidyl-tRNA hydrolase 2, mitochondrial OS=Mus musculus OX=10090 GN=Ptrh2 PE=1 SV=1	Q8R2Y8	20 kDa	1.3
492	Ubiquitin carboxyl-terminal hydrolase isozyme L5 OS=Mus musculus OX=10090 GN=Uchl5 PE=1 SV=2	Q9WUP7	38 kDa	1.3
517	Aquaporin-5 OS=Mus musculus OX=10090 GN=Aqp5 PE=1 SV=1	Q9WTY4	28 kDa	1.3
518	RuvB-like 2 OS=Mus musculus OX=10090 GN=Ruvbl2 PE=1 SV=3	Q9WTM5	51 kDa	1.3
520	Kinesin-like protein KIF23 OS=Mus musculus OX=10090 GN=Kif23 PE=1 SV=1	E9Q5G3	109 kDa	1.3
501	Integrator complex subunit 1 OS=Mus musculus OX=10090 GN=Ints1 PE=1 SV=2	Q6P4S8	245 kDa	1.3
525	Mitochondrial carrier homolog 2 OS=Mus musculus OX=10090 GN=Mtch2 PE=1 SV=1	Q791V5	33 kDa	1.3
524	Ubiquitin carboxyl-terminal hydrolase 3 OS=Mus musculus OX=10090 GN=Usp3 PE=2 SV=1	Q91W36	59 kDa	1.3
512	Golgi resident protein GCP60 OS=Mus musculus OX=10090 GN=Acbd3 PE=1 SV=3	Q8BMP6	60 kDa	1.3
509	RNA N6-adenosine-methyltransferase METTL16 OS=Mus musculus OX=10090 GN=Mettl16 PE=1 SV=1	Q9CQG2	62 kDa	1.3
510	Immunoglobulin-binding protein 1 OS=Mus musculus OX=10090 GN=Igbp1 PE=1 SV=1	Q61249	39 kDa	1.3
521	Ribonuclease inhibitor OS=Mus musculus OX=10090 GN=Rnh1 PE=1 SV=1	Q91VI7	50 kDa	1.3
522	Alpha-soluble NSF attachment protein OS=Mus musculus OX=10090 GN=Napa PE=1 SV=1	Q9DB05	33 kDa	1.3
538	Serine/threonine-protein kinase TAO1 OS=Mus musculus OX=10090 GN=Taok1 PE=1 SV=1	Q5F2E8	116 kDa	1.2
528	60S ribosomal protein L21 OS=Mus musculus OX=10090 GN=Rpl21 PE=1 SV=3	O09167	19 kDa	1.2
559	Transcriptional activator protein Pur-beta OS=Mus musculus OX=10090 GN=Purb PE=1 SV=3	O35295	34 kDa	1.2
557	PRA1 family protein 3 OS=Mus musculus OX=10090 GN=Arl6ip5 PE=1 SV=2	Q8R5J9	22 kDa	1.2
535	Acetyl-CoA carboxylase 1 OS=Mus musculus OX=10090 GN=Acaca PE=1 SV=1	Q5SWU9	265 kDa	1.2
556	Replication protein A 70 kDa DNA-binding subunit OS=Mus musculus OX=10090 GN=Rpa1 PE=1 SV=1	Q8VEE4	69 kDa	1.2
532	Elongation factor Tu, mitochondrial OS=Mus musculus OX=10090 GN=Tufm PE=1 SV=1	Q8BFR5	50 kDa	1.2
527	Core histone macro-H2A.1 OS=Mus musculus OX=10090 GN=Macroh2a1 PE=1 SV=3	Q9QZQ8	40 kDa	1.2
541	Matrin-3 OS=Mus musculus OX=10090 GN=Matr3 PE=1 SV=1	Q8K310	95 kDa	1.2
530	Lysine-specific histone demethylase 1A OS=Mus musculus OX=10090 GN=Kdm1a PE=1 SV=2	Q6ZQ88	93 kDa	1.2
536	Proteolipid protein 2 OS=Mus musculus OX=10090 GN=Plp2 PE=1 SV=1	Q9R1Q7	17 kDa	1.2
529	Transmembrane protein 214 OS=Mus musculus OX=10090 GN=Tmem214 PE=1 SV=1	Q8BM55	76 kDa	1.2
550	Interferon regulatory factor 2-binding protein 2 OS=Mus musculus OX=10090 GN=Irf2bp2 PE=1 SV=1	E9Q1P8	59 kDa	1.2
537	DNA-directed RNA polymerases I and III subunit RPAC1 OS=Mus musculus OX=10090 GN=Polr1c PE=1 SV=3	P52432	39 kDa	1.2
540	Four and a half LIM domains protein 2 OS=Mus musculus OX=10090 GN=Fhl2 PE=1 SV=1	O70433	32 kDa	1.2
561	Eukaryotic initiation factor 4A-I OS=Mus musculus OX=10090 GN=Eif4a1 PE=1 SV=1	P60843	46 kDa	1.2
533	DNA replication licensing factor MCM3 OS=Mus musculus OX=10090 GN=Mcm3 PE=1 SV=2	P25206	92 kDa	1.2
542	Lymphocyte-specific helicase OS=Mus musculus OX=10090 GN=Hells PE=1 SV=2	Q60848	95 kDa	1.2
534	Huntingtin-interacting protein 1 OS=Mus musculus OX=10090 GN=Hip1 PE=1 SV=2	Q8VD75	115 kDa	1.2
553	40S ribosomal protein S3 OS=Mus musculus OX=10090 GN=Rps3 PE=1 SV=1	P62908	27 kDa	1.2
539	WD40 repeat-containing protein SMU1 OS=Mus musculus OX=10090 GN=Smu1 PE=2 SV=2	Q3UKJ7	58 kDa	1.2
531	Mediator of RNA polymerase II transcription subunit 23 OS=Mus musculus OX=10090 GN=Med23 PE=1 SV=2	Q80YQ2	156 kDa	1.2
558	Endoplasmin OS=Mus musculus OX=10090 GN=Hsp90b1 PE=1 SV=2	P08113	92 kDa	1.2
564	40S ribosomal protein S7 OS=Mus musculus OX=10090 GN=Rps7 PE=2 SV=1	P62082	22 kDa	1.2
543	Probable E3 ubiquitin-protein ligase IRF2BPL OS=Mus musculus OX=10090 GN=Irf2bpl PE=1 SV=1	Q8K3X4	81 kDa	1.2
562	WW domain-containing adapter protein with coiled-coil OS=Mus musculus OX=10090 GN=Wac PE=1 SV=2	Q924H7	71 kDa	1.2
545	Ras-related protein Rab-21 OS=Mus musculus OX=10090 GN=Rab21 PE=1 SV=4	P35282	24 kDa	1.2
554	SAFB-like transcription modulator OS=Mus musculus OX=10090 GN=Sltm PE=1 SV=1	Q8CH25	117 kDa	1.2
552	Anillin OS=Mus musculus OX=10090 GN=Anln PE=1 SV=2	Q8K298	123 kDa	1.2
551	Cytochrome b5 type B OS=Mus musculus OX=10090 GN=Cyb5b PE=1 SV=1	Q9CQX2	16 kDa	1.2
555	Prenylcysteine oxidase OS=Mus musculus OX=10090 GN=Pcyox1 PE=1 SV=1	Q9CQF9	56 kDa	1.2
544	Nuclear-interacting partner of ALK OS=Mus musculus OX=10090 GN=Zc3hc1 PE=1 SV=1	Q80YV2	55 kDa	1.2
560	AP-2 complex subunit mu OS=Mus musculus OX=10090 GN=Ap2m1 PE=1 SV=1	P84091	50 kDa	1.2
547	ATPase Asna1 OS=Mus musculus OX=10090 GN=Asna1 PE=1 SV=2	O54984	39 kDa	1.2
549	Vigilin OS=Mus musculus OX=10090 GN=Hdlbp PE=1 SV=1	Q8VDJ3	142 kDa	1.2
546	Beta-1,4-galactosyltransferase 1 OS=Mus musculus OX=10090 GN=B4galt1 PE=1 SV=1	P15535	44 kDa	1.2
548	Cleavage and polyadenylation specificity factor subunit 6 OS=Mus musculus OX=10090 GN=Cpsf6 PE=1 SV=1	Q6NVF9	59 kDa	1.2
563	RNA-binding protein 25 OS=Mus musculus OX=10090 GN=Rbm25 PE=1 SV=2	B2RY56	100 kDa	1.2
565	Histone H1.1 OS=Mus musculus OX=10090 GN=H1-1 PE=1 SV=2	P43275	22 kDa	1.1
566	Electron transfer flavoprotein subunit alpha, mitochondrial OS=Mus musculus OX=10090 GN=Etfa PE=1 SV=2	Q99LC5	35 kDa	1.1
573	60S ribosomal protein L31 OS=Mus musculus OX=10090 GN=Rpl31 PE=1 SV=1	P62900	14 kDa	1.1
580	60S ribosomal protein L23 OS=Mus musculus OX=10090 GN=Rpl23 PE=1 SV=1	P62830	15 kDa	1.1
571	Apoptosis-inducing factor 1, mitochondrial OS=Mus musculus OX=10090 GN=Aifm1 PE=1 SV=1	Q9Z0X1	67 kDa	1.1
587	40S ribosomal protein S24 OS=Mus musculus OX=10090 GN=Rps24 PE=1 SV=1	P62849	15 kDa	1.1
570	Prohibitin-2 OS=Mus musculus OX=10090 GN=Phb2 PE=1 SV=1	O35129	33 kDa	1.1
569	Cyclic AMP-dependent transcription factor ATF-7 OS=Mus musculus OX=10090 GN=Atf7 PE=2 SV=1	Q8R0S1	45 kDa	1.1
583	Heat shock protein HSP 90-alpha OS=Mus musculus OX=10090 GN=Hsp90aa1 PE=1 SV=4	P07901	85 kDa	1.1
575	40S ribosomal protein S5 OS=Mus musculus OX=10090 GN=Rps5 PE=1 SV=3	P97461	23 kDa	1.1
572	Basic leucine zipper and W2 domain-containing protein 1 OS=Mus musculus OX=10090 GN=Bzw1 PE=1 SV=1	Q9CQC6	48 kDa	1.1
568	TRIO and F-actin-binding protein OS=Mus musculus OX=10090 GN=Triobp PE=1 SV=3	Q99KW3	223 kDa	1.1
574	Replication factor C subunit 4 OS=Mus musculus OX=10090 GN=Rfc4 PE=1 SV=1	Q99J62	40 kDa	1.1
567	Origin recognition complex subunit 5 OS=Mus musculus OX=10090 GN=Orc5 PE=2 SV=1	Q9WUV0	50 kDa	1.1
585	SWISS-PROT:P02768-1 Tax_Id=9606 Gene_Symbol=ALB Isoform 1 of Serum albumin precursor	P02768-1	69 kDa	1.1
593	DnaJ homolog subfamily B member 11 OS=Mus musculus OX=10090 GN=Dnajb11 PE=1 SV=1	Q99KV1	41 kDa	1.1
584	Ras-related protein Rab-5C OS=Mus musculus OX=10090 GN=Rab5c PE=1 SV=2	P35278	23 kDa	1.1
577	Protein disulfide-isomerase A6 OS=Mus musculus OX=10090 GN=Pdia6 PE=1 SV=3	Q922R8	48 kDa	1.1
597	ATP-binding cassette sub-family F member 2 OS=Mus musculus OX=10090 GN=Abcf2 PE=1 SV=1	Q99LE6	72 kDa	1.1
581	Cullin-3 OS=Mus musculus OX=10090 GN=Cul3 PE=1 SV=1	Q9JLV5	89 kDa	1.1
576	Proliferation marker protein Ki-67 OS=Mus musculus OX=10090 GN=Mki67 PE=1 SV=1	E9PVX6	351 kDa	1.1
592	Actin-related protein 2/3 complex subunit 1B OS=Mus musculus OX=10090 GN=Arpc1b PE=1 SV=4	Q9WV32	41 kDa	1.1
589	Coatomer subunit gamma-1 OS=Mus musculus OX=10090 GN=Copg1 PE=1 SV=1	Q9QZE5	98 kDa	1.1
579	Integrin alpha-V OS=Mus musculus OX=10090 GN=Itgav PE=1 SV=2	P43406	115 kDa	1.1
578	Metastasis-associated protein MTA1 OS=Mus musculus OX=10090 GN=Mta1 PE=1 SV=1	Q8K4B0	81 kDa	1.1
588	Ephrin type-B receptor 4 OS=Mus musculus OX=10090 GN=Ephb4 PE=1 SV=2	P54761	109 kDa	1.1
582	Activator of 90 kDa heat shock protein ATPase homolog 2 OS=Mus musculus OX=10090 GN=Ahsa2 PE=1 SV=2	Q8N9S3	38 kDa	1.1
586	Developmentally-regulated GTP-binding protein 1 OS=Mus musculus OX=10090 GN=Drg1 PE=1 SV=1	P32233	41 kDa	1.1
598	Heat shock protein HSP 90-beta OS=Mus musculus OX=10090 GN=Hsp90ab1 PE=1 SV=3	P11499	83 kDa	1.1
594	Histone deacetylase 1 OS=Mus musculus OX=10090 GN=Hdac1 PE=1 SV=1	O09106	55 kDa	1.1
595	Ataxin-10 OS=Mus musculus OX=10090 GN=Atxn10 PE=1 SV=2	P28658	54 kDa	1.1
596	Transcription initiation factor IIB OS=Mus musculus OX=10090 GN=Gtf2b PE=1 SV=1	P62915	35 kDa	1.1
590	Cleavage stimulation factor subunit 1 OS=Mus musculus OX=10090 GN=Cstf1 PE=1 SV=1	Q99LC2	48 kDa	1.1
591	Sec1 family domain-containing protein 1 OS=Mus musculus OX=10090 GN=Scfd1 PE=1 SV=1	Q8BRF7	72 kDa	1.1
601	Solute carrier family 12 member 2 OS=Mus musculus OX=10090 GN=Slc12a2 PE=1 SV=2	P55012	131 kDa	1.1
600	Dolichyl-diphosphooligosaccharide--protein glycosyltransferase subunit STT3B OS=Mus musculus OX=10090 GN=Stt3b PE=1 SV=2	Q3TDQ1	93 kDa	1.1
599	Antiviral innate immune response receptor RIG-I OS=Mus musculus OX=10090 GN=Ddx58 PE=1 SV=2	Q6Q899	106 kDa	1.1
635	RNA-binding motif, single-stranded-interacting protein 1 OS=Mus musculus OX=10090 GN=Rbms1 PE=1 SV=1	Q91W59	44 kDa	1
643	60S ribosomal protein L5 OS=Mus musculus OX=10090 GN=Rpl5 PE=1 SV=3	P47962	34 kDa	1
602	Poly(rC)-binding protein 1 OS=Mus musculus OX=10090 GN=Pcbp1 PE=1 SV=1	P60335	37 kDa	1
644	Splicing factor 3A subunit 3 OS=Mus musculus OX=10090 GN=Sf3a3 PE=1 SV=2	Q9D554	59 kDa	1
605	Heterogeneous nuclear ribonucleoproteins C1/C2 OS=Mus musculus OX=10090 GN=Hnrnpc PE=1 SV=1	Q9Z204	34 kDa	1
609	Polyadenylate-binding protein 1 OS=Mus musculus OX=10090 GN=Pabpc1 PE=1 SV=2	P29341	71 kDa	1
636	GTP-binding nuclear protein Ran OS=Mus musculus OX=10090 GN=Ran PE=1 SV=3	P62827	24 kDa	1
639	Cytochrome c oxidase subunit 2 OS=Mus musculus OX=10090 GN=Mtco2 PE=1 SV=1	P00405	26 kDa	1
631	Non-POU domain-containing octamer-binding protein OS=Mus musculus OX=10090 GN=Nono PE=1 SV=3	Q99K48	55 kDa	1
637	Cytoplasmic dynein 1 heavy chain 1 OS=Mus musculus OX=10090 GN=Dync1h1 PE=1 SV=2	Q9JHU4	532 kDa	1
632	Reticulon-4 OS=Mus musculus OX=10090 GN=Rtn4 PE=1 SV=2	Q99P72	127 kDa	1
606	Mitochondrial 2-oxoglutarate/malate carrier protein OS=Mus musculus OX=10090 GN=Slc25a11 PE=1 SV=3	Q9CR62	34 kDa	1
624	60S ribosomal protein L23a OS=Mus musculus OX=10090 GN=Rpl23a PE=1 SV=1	P62751	18 kDa	1
638	Lupus La protein homolog OS=Mus musculus OX=10090 GN=Ssb PE=1 SV=1	P32067	48 kDa	1
633	FACT complex subunit SSRP1 OS=Mus musculus OX=10090 GN=Ssrp1 PE=1 SV=2	Q08943	81 kDa	1
634	DNA replication licensing factor MCM2 OS=Mus musculus OX=10090 GN=Mcm2 PE=1 SV=3	P97310	102 kDa	1
642	Erlin-2 OS=Mus musculus OX=10090 GN=Erlin2 PE=1 SV=1	Q8BFZ9	38 kDa	1
603	Dedicator of cytokinesis protein 7 OS=Mus musculus OX=10090 GN=Dock7 PE=1 SV=3	Q8R1A4	241 kDa	1
604	Tricarboxylate transport protein, mitochondrial OS=Mus musculus OX=10090 GN=Slc25a1 PE=1 SV=1	Q8JZU2	34 kDa	1
640	Regulation of nuclear pre-mRNA domain-containing protein 1B OS=Mus musculus OX=10090 GN=Rprd1b PE=1 SV=2	Q9CSU0	37 kDa	1
641	ER membrane protein complex subunit 4 OS=Mus musculus OX=10090 GN=Emc4 PE=1 SV=1	Q9CZX9	20 kDa	1
611	(S.avidinii)	Streptavidin	17 kDa	1
623	60S ribosomal protein L8 OS=Mus musculus OX=10090 GN=Rpl8 PE=1 SV=2	P62918	28 kDa	1
625	Nuclear pore complex protein Nup155 OS=Mus musculus OX=10090 GN=Nup155 PE=1 SV=1	Q99P88	155 kDa	1
613	EH domain-containing protein 4 OS=Mus musculus OX=10090 GN=Ehd4 PE=1 SV=1	Q9EQP2	61 kDa	1
626	Splicing factor 1 OS=Mus musculus OX=10090 GN=Sf1 PE=1 SV=6	Q64213	70 kDa	1
612	DNA damage-binding protein 1 OS=Mus musculus OX=10090 GN=Ddb1 PE=1 SV=2	Q3U1J4	127 kDa	1
614	Cleavage stimulation factor subunit 2 OS=Mus musculus OX=10090 GN=Cstf2 PE=1 SV=2	Q8BIQ5	61 kDa	1
629	Myc box-dependent-interacting protein 1 OS=Mus musculus OX=10090 GN=Bin1 PE=1 SV=1	O08539	64 kDa	1
610	Serine/threonine-protein phosphatase 2A 56 kDa regulatory subunit gamma isoform OS=Mus musculus OX=10090 GN=Ppp2r5c PE=1 SV=2	Q60996	61 kDa	1
627	Oxysterol-binding protein-related protein 8 OS=Mus musculus OX=10090 GN=Osbpl8 PE=1 SV=1	B9EJ86	101 kDa	1
607	Long-chain-fatty-acid--CoA ligase 5 OS=Mus musculus OX=10090 GN=Acsl5 PE=1 SV=1	Q8JZR0	76 kDa	1
628	Peptidyl-prolyl cis-trans isomerase FKBP8 OS=Mus musculus OX=10090 GN=Fkbp8 PE=1 SV=2	O35465	44 kDa	1
608	Torsin-3A OS=Mus musculus OX=10090 GN=Tor3a PE=1 SV=2	Q9ER38	44 kDa	1
630	Nuclear fragile X mental retardation-interacting protein 2 OS=Mus musculus OX=10090 GN=Nufip2 PE=1 SV=1	Q5F2E7	76 kDa	1
621	Vimentin OS=Mus musculus OX=10090 GN=Vim PE=1 SV=3	P20152	54 kDa	1
619	CD166 antigen OS=Mus musculus OX=10090 GN=Alcam PE=1 SV=3	Q61490	65 kDa	1
617	Negative elongation factor D OS=Mus musculus OX=10090 GN=Nelfcd PE=1 SV=2	Q922L6	66 kDa	1
615	Menin OS=Mus musculus OX=10090 GN=Men1 PE=1 SV=2	O88559	68 kDa	1
618	ER membrane protein complex subunit 3 OS=Mus musculus OX=10090 GN=Emc3 PE=1 SV=3	Q99KI3	30 kDa	1
622	Mitochondrial import receptor subunit TOM70 OS=Mus musculus OX=10090 GN=Tomm70 PE=1 SV=2	Q9CZW5	68 kDa	1
616	NADH dehydrogenase [ubiquinone] iron-sulfur protein 7, mitochondrial OS=Mus musculus OX=10090 GN=Ndufs7 PE=1 SV=1	Q9DC70	25 kDa	1
620	Lanosterol synthase OS=Mus musculus OX=10090 GN=Lss PE=1 SV=2	Q8BLN5	83 kDa	1
674	60S ribosomal protein L7a OS=Mus musculus OX=10090 GN=Rpl7a PE=1 SV=2	P12970	30 kDa	0.9
698	X-ray repair cross-complementing protein 6 OS=Mus musculus OX=10090 GN=Xrcc6 PE=1 SV=5	P23475	69 kDa	0.9
690	Dolichyl-diphosphooligosaccharide--protein glycosyltransferase subunit 2 OS=Mus musculus OX=10090 GN=Rpn2 PE=1 SV=1	Q9DBG6	69 kDa	0.9
697	Zyxin OS=Mus musculus OX=10090 GN=Zyx PE=1 SV=2	Q62523	61 kDa	0.9
694	Voltage-dependent anion-selective channel protein 1 OS=Mus musculus OX=10090 GN=Vdac1 PE=1 SV=3	Q60932	32 kDa	0.9
675	60S ribosomal protein L32 OS=Mus musculus OX=10090 GN=Rpl32 PE=1 SV=2	P62911	16 kDa	0.9
695	Mediator of RNA polymerase II transcription subunit 16 OS=Mus musculus OX=10090 GN=Med16 PE=2 SV=2	Q6PGF3	92 kDa	0.9
696	Plasminogen activator inhibitor 1 RNA-binding protein OS=Mus musculus OX=10090 GN=Serbp1 PE=1 SV=2	Q9CY58	45 kDa	0.9
647	40S ribosomal protein S8 OS=Mus musculus OX=10090 GN=Rps8 PE=1 SV=2	P62242	24 kDa	0.9
693	U5 small nuclear ribonucleoprotein 200 kDa helicase OS=Mus musculus OX=10090 GN=Snrnp200 PE=1 SV=1	Q6P4T2	245 kDa	0.9
645	60S ribosomal protein L24 OS=Mus musculus OX=10090 GN=Rpl24 PE=1 SV=2	Q8BP67	18 kDa	0.9
691	Cleavage and polyadenylation specificity factor subunit 2 OS=Mus musculus OX=10090 GN=Cpsf2 PE=1 SV=1	O35218	88 kDa	0.9
688	Coatomer subunit alpha OS=Mus musculus OX=10090 GN=Copa PE=1 SV=2	Q8CIE6	138 kDa	0.9
685	Far upstream element-binding protein 1 OS=Mus musculus OX=10090 GN=Fubp1 PE=1 SV=1	Q91WJ8	69 kDa	0.9
692	Cytochrome c-type heme lyase OS=Mus musculus OX=10090 GN=Hccs PE=1 SV=2	P53702	31 kDa	0.9
682	NAD(P) transhydrogenase, mitochondrial OS=Mus musculus OX=10090 GN=Nnt PE=1 SV=2	Q61941	114 kDa	0.9
677	RNA-binding protein 26 OS=Mus musculus OX=10090 GN=Rbm26 PE=1 SV=2	Q6NZN0	114 kDa	0.9
687	Apoptosis regulator BAX OS=Mus musculus OX=10090 GN=Bax PE=1 SV=1	Q07813	21 kDa	0.9
683	YLP motif-containing protein 1 OS=Mus musculus OX=10090 GN=Ylpm1 PE=2 SV=2	Q9R0I7	155 kDa	0.9
689	Nucleoporin SEH1 OS=Mus musculus OX=10090 GN=Seh1l PE=2 SV=1	Q8R2U0	40 kDa	0.9
684	N-terminal kinase-like protein OS=Mus musculus OX=10090 GN=Scyl1 PE=1 SV=1	Q9EQC5	89 kDa	0.9
673	40S ribosomal protein S18 OS=Mus musculus OX=10090 GN=Rps18 PE=1 SV=3	P62270	18 kDa	0.9
667	Voltage-dependent anion-selective channel protein 2 OS=Mus musculus OX=10090 GN=Vdac2 PE=1 SV=2	Q60930	32 kDa	0.9
669	Ceruloplasmin OS=Mus musculus OX=10090 GN=Cp PE=1 SV=2	Q61147	121 kDa	0.9
679	DnaJ homolog subfamily A member 1 OS=Mus musculus OX=10090 GN=Dnaja1 PE=1 SV=1	P63037	45 kDa	0.9
672	Probable ATP-dependent RNA helicase DDX47 OS=Mus musculus OX=10090 GN=Ddx47 PE=2 SV=2	Q9CWX9	51 kDa	0.9
671	Guanine nucleotide-binding protein subunit alpha-11 OS=Mus musculus OX=10090 GN=Gna11 PE=1 SV=1	P21278	42 kDa	0.9
680	Galactokinase OS=Mus musculus OX=10090 GN=Galk1 PE=1 SV=2	Q9R0N0	42 kDa	0.9
676	Beta-2-syntrophin OS=Mus musculus OX=10090 GN=Sntb2 PE=1 SV=2	Q61235	56 kDa	0.9
681	Transmembrane protein 165 OS=Mus musculus OX=10090 GN=Tmem165 PE=1 SV=2	P52875	35 kDa	0.9
686	Anaphase-promoting complex subunit 4 OS=Mus musculus OX=10090 GN=Anapc4 PE=1 SV=1	Q91W96	92 kDa	0.9
662	Heterogeneous nuclear ribonucleoproteins A2/B1 OS=Mus musculus OX=10090 GN=Hnrnpa2b1 PE=1 SV=2	O88569	37 kDa	0.9
666	Interleukin enhancer-binding factor 2 OS=Mus musculus OX=10090 GN=Ilf2 PE=1 SV=1	Q9CXY6	43 kDa	0.9
660	Ras-related protein Rab-2A OS=Mus musculus OX=10090 GN=Rab2a PE=1 SV=1	P53994	24 kDa	0.9
668	Mitochondrial import inner membrane translocase subunit TIM44 OS=Mus musculus OX=10090 GN=Timm44 PE=1 SV=2	O35857	51 kDa	0.9
678	Serine protease inhibitor A3G OS=Mus musculus OX=10090 GN=Serpina3g PE=1 SV=2	Q5I2A0	49 kDa	0.9
656	Nuclear pore complex protein Nup88 OS=Mus musculus OX=10090 GN=Nup88 PE=1 SV=1	Q8CEC0	85 kDa	0.9
661	Formin-like protein 2 OS=Mus musculus OX=10090 GN=Fmnl2 PE=1 SV=2	A2APV2	123 kDa	0.9
653	Interferon-activable protein 204 OS=Mus musculus OX=10090 GN=Ifi204 PE=1 SV=1	P0DOV2	69 kDa	0.9
664	Cleavage and polyadenylation specificity factor subunit 3 OS=Mus musculus OX=10090 GN=Cpsf3 PE=1 SV=2	Q9QXK7	78 kDa	0.9
652	Cyclic AMP-dependent transcription factor ATF-2 OS=Mus musculus OX=10090 GN=Atf2 PE=1 SV=2	P16951	52 kDa	0.9
663	Fatty acyl-CoA reductase 1 OS=Mus musculus OX=10090 GN=Far1 PE=1 SV=1	Q922J9	59 kDa	0.9
665	Deoxynucleotidyltransferase terminal-interacting protein 1 OS=Mus musculus OX=10090 GN=Dnttip1 PE=1 SV=1	Q99LB0	37 kDa	0.9
670	Integrin beta-5 OS=Mus musculus OX=10090 GN=Itgb5 PE=1 SV=2	O70309	88 kDa	0.9
646	D-3-phosphoglycerate dehydrogenase OS=Mus musculus OX=10090 GN=Phgdh PE=1 SV=3	Q61753	57 kDa	0.9
650	ATP-dependent RNA helicase DDX1 OS=Mus musculus OX=10090 GN=Ddx1 PE=1 SV=1	Q91VR5	83 kDa	0.9
654	E3 ubiquitin-protein ligase BRE1A OS=Mus musculus OX=10090 GN=Rnf20 PE=1 SV=2	Q5DTM8	114 kDa	0.9
658	Long-chain-fatty-acid--CoA ligase 3 OS=Mus musculus OX=10090 GN=Acsl3 PE=1 SV=2	Q9CZW4	80 kDa	0.9
657	Coatomer subunit beta OS=Mus musculus OX=10090 GN=Copb1 PE=1 SV=1	Q9JIF7	107 kDa	0.9
655	26S proteasome non-ATPase regulatory subunit 6 OS=Mus musculus OX=10090 GN=Psmd6 PE=1 SV=1	Q99JI4	46 kDa	0.9
659	Alpha-1,3/1,6-mannosyltransferase ALG2 OS=Mus musculus OX=10090 GN=Alg2 PE=1 SV=2	Q9DBE8	47 kDa	0.9
651	Saccharopine dehydrogenase-like oxidoreductase OS=Mus musculus OX=10090 GN=Sccpdh PE=1 SV=1	Q8R127	47 kDa	0.9
649	Epoxide hydrolase 1 OS=Mus musculus OX=10090 GN=Ephx1 PE=1 SV=2	Q9D379	53 kDa	0.9
648	Transducin beta-like protein 2 OS=Mus musculus OX=10090 GN=Tbl2 PE=1 SV=2	Q9R099	50 kDa	0.9
752	SWISS-PROT:P00761|TRYP_PIG Trypsin - Sus scrofa (Pig).	P00761	24 kDa	0.8
720	60S ribosomal protein L12 OS=Mus musculus OX=10090 GN=Rpl12 PE=1 SV=2	P35979	18 kDa	0.8
732	Poly [ADP-ribose] polymerase 1 OS=Mus musculus OX=10090 GN=Parp1 PE=1 SV=3	P11103	113 kDa	0.8
760	Pyruvate kinase PKM OS=Mus musculus OX=10090 GN=Pkm PE=1 SV=4	P52480	58 kDa	0.8
726	Nuclear factor 1 X-type OS=Mus musculus OX=10090 GN=Nfix PE=1 SV=2	P70257	53 kDa	0.8
739	60S ribosomal protein L11 OS=Mus musculus OX=10090 GN=Rpl11 PE=1 SV=4	Q9CXW4	20 kDa	0.8
730	C-1-tetrahydrofolate synthase, cytoplasmic OS=Mus musculus OX=10090 GN=Mthfd1 PE=1 SV=4	Q922D8	101 kDa	0.8
759	Protein regulator of cytokinesis 1 OS=Mus musculus OX=10090 GN=Prc1 PE=1 SV=2	Q99K43	70 kDa	0.8
753	Elongation factor 2 OS=Mus musculus OX=10090 GN=Eef2 PE=1 SV=2	P58252	95 kDa	0.8
758	Plectin OS=Mus musculus OX=10090 GN=Plec PE=1 SV=3	Q9QXS1	534 kDa	0.8
742	Heat shock protein 75 kDa, mitochondrial OS=Mus musculus OX=10090 GN=Trap1 PE=1 SV=1	Q9CQN1	80 kDa	0.8
749	Guanine nucleotide-binding protein G(i) subunit alpha OS=Mus musculus OX=10090 GN=Gnai3 PE=1 SV=3	Q9DC51	41 kDa	0.8
748	AP-2 complex subunit beta OS=Mus musculus OX=10090 GN=Ap2b1 PE=1 SV=1	Q9DBG3	105 kDa	0.8
757	Sarcoplasmic/endoplasmic reticulum calcium ATPase 2 OS=Mus musculus OX=10090 GN=Atp2a2 PE=1 SV=2	O55143	115 kDa	0.8
744	Guanine nucleotide-binding protein G(I)/G(S)/G(T) subunit beta-2 OS=Mus musculus OX=10090 GN=Gnb2 PE=1 SV=3	P62880	37 kDa	0.8
715	Transcriptional activator protein Pur-alpha OS=Mus musculus OX=10090 GN=Pura PE=1 SV=1	P42669	35 kDa	0.8
722	Serine/threonine-protein phosphatase 2A 65 kDa regulatory subunit A alpha isoform OS=Mus musculus OX=10090 GN=Ppp2r1a PE=1 SV=3	Q76MZ3	65 kDa	0.8
725	RuvB-like 1 OS=Mus musculus OX=10090 GN=Ruvbl1 PE=1 SV=1	P60122	50 kDa	0.8
728	Lactadherin OS=Mus musculus OX=10090 GN=Mfge8 PE=1 SV=3	P21956	51 kDa	0.8
734	Pre-mRNA-processing factor 6 OS=Mus musculus OX=10090 GN=Prpf6 PE=1 SV=1	Q91YR7	107 kDa	0.8
756	Vesicle-associated membrane protein 3 OS=Mus musculus OX=10090 GN=Vamp3 PE=1 SV=1	P63024	11 kDa	0.8
743	Cell division cycle and apoptosis regulator protein 1 OS=Mus musculus OX=10090 GN=Ccar1 PE=1 SV=1	Q8CH18	132 kDa	0.8
755	Phosphoenolpyruvate carboxykinase [GTP], mitochondrial OS=Mus musculus OX=10090 GN=Pck2 PE=1 SV=1	Q8BH04	71 kDa	0.8
754	Lamin-B2 OS=Mus musculus OX=10090 GN=Lmnb2 PE=1 SV=2	P21619	67 kDa	0.8
716	Transcription initiation factor TFIID subunit 9 OS=Mus musculus OX=10090 GN=Taf9 PE=1 SV=1	Q8VI33	29 kDa	0.8
721	Acid sphingomyelinase-like phosphodiesterase 3b OS=Mus musculus OX=10090 GN=Smpdl3b PE=1 SV=1	P58242	52 kDa	0.8
717	Guanine nucleotide-binding protein G(I)/G(S)/G(T) subunit beta-1 OS=Mus musculus OX=10090 GN=Gnb1 PE=1 SV=3	P62874	37 kDa	0.8
703	DNA replication licensing factor MCM7 OS=Mus musculus OX=10090 GN=Mcm7 PE=1 SV=1	Q61881	81 kDa	0.8
729	Actin-like protein 6A OS=Mus musculus OX=10090 GN=Actl6a PE=1 SV=2	Q9Z2N8	47 kDa	0.8
724	DNA repair protein RAD50 OS=Mus musculus OX=10090 GN=Rad50 PE=1 SV=1	P70388	153 kDa	0.8
733	Glucocorticoid receptor OS=Mus musculus OX=10090 GN=Nr3c1 PE=1 SV=1	P06537	86 kDa	0.8
735	Negative elongation factor A OS=Mus musculus OX=10090 GN=Nelfa PE=1 SV=1	Q8BG30	58 kDa	0.8
751	Cytochrome P450 20A1 OS=Mus musculus OX=10090 GN=Cyp20a1 PE=1 SV=1	Q8BKE6	52 kDa	0.8
750	CCR4-NOT transcription complex subunit 9 OS=Mus musculus OX=10090 GN=Cnot9 PE=1 SV=1	Q9JKY0	34 kDa	0.8
701	Heterogeneous nuclear ribonucleoprotein U OS=Mus musculus OX=10090 GN=Hnrnpu PE=1 SV=1	Q8VEK3	88 kDa	0.8
708	Structural maintenance of chromosomes protein 1A OS=Mus musculus OX=10090 GN=Smc1a PE=1 SV=4	Q9CU62	143 kDa	0.8
745	Integrator complex subunit 6 OS=Mus musculus OX=10090 GN=Ints6 PE=1 SV=1	Q6PCM2	100 kDa	0.8
741	Probable ATP-dependent RNA helicase DDX6 OS=Mus musculus OX=10090 GN=Ddx6 PE=1 SV=1	P54823	54 kDa	0.8
746	Exosome complex exonuclease RRP42 OS=Mus musculus OX=10090 GN=Exosc7 PE=1 SV=2	Q9D0M0	32 kDa	0.8
747	Alpha-1,3-mannosyl-glycoprotein 2-beta-N-acetylglucosaminyltransferase OS=Mus musculus OX=10090 GN=Mgat1 PE=1 SV=1	P27808	52 kDa	0.8
706	Calnexin OS=Mus musculus OX=10090 GN=Canx PE=1 SV=1	P35564	67 kDa	0.8
727	Glycerol-3-phosphate dehydrogenase, mitochondrial OS=Mus musculus OX=10090 GN=Gpd2 PE=1 SV=2	Q64521	81 kDa	0.8
737	Isocitrate dehydrogenase [NAD] subunit alpha, mitochondrial OS=Mus musculus OX=10090 GN=Idh3a PE=1 SV=1	Q9D6R2	40 kDa	0.8
712	Extended synaptotagmin-1 OS=Mus musculus OX=10090 GN=Esyt1 PE=1 SV=2	Q3U7R1	122 kDa	0.8
736	Mitochondrial amidoxime reducing component 2 OS=Mus musculus OX=10090 GN=Mtarc2 PE=1 SV=1	Q922Q1	38 kDa	0.8
740	Leukocyte receptor cluster member 8 homolog OS=Mus musculus OX=10090 GN=Leng8 PE=1 SV=1	Q8CBY3	87 kDa	0.8
738	ETS translocation variant 3 OS=Mus musculus OX=10090 GN=Etv3 PE=1 SV=2	Q8R4Z4	57 kDa	0.8
731	MICOS complex subunit Mic26 OS=Mus musculus OX=10090 GN=Apoo PE=1 SV=2	Q9DCZ4	23 kDa	0.8
699	Symplekin OS=Mus musculus OX=10090 GN=Sympk PE=1 SV=2	Q80X82	143 kDa	0.8
719	Replication factor C subunit 5 OS=Mus musculus OX=10090 GN=Rfc5 PE=1 SV=1	Q9D0F6	38 kDa	0.8
718	Plexin-B2 OS=Mus musculus OX=10090 GN=Plxnb2 PE=1 SV=1	B2RXS4	206 kDa	0.8
713	Cyclin-dependent kinase 9 OS=Mus musculus OX=10090 GN=Cdk9 PE=1 SV=1	Q99J95	43 kDa	0.8
702	Nuclear factor interleukin-3-regulated protein OS=Mus musculus OX=10090 GN=Nfil3 PE=1 SV=1	O08750	51 kDa	0.8
711	Neutral amino acid transporter A OS=Mus musculus OX=10090 GN=Slc1a4 PE=1 SV=1	O35874	56 kDa	0.8
723	High affinity cationic amino acid transporter 1 OS=Mus musculus OX=10090 GN=Slc7a1 PE=1 SV=1	Q09143	67 kDa	0.8
709	Hexokinase-2 OS=Mus musculus OX=10090 GN=Hk2 PE=1 SV=1	O08528	103 kDa	0.8
704	Transmembrane emp24 domain-containing protein 10 OS=Mus musculus OX=10090 GN=Tmed10 PE=1 SV=1	Q9D1D4	25 kDa	0.8
714	Acid ceramidase OS=Mus musculus OX=10090 GN=Asah1 PE=1 SV=1	Q9WV54	45 kDa	0.8
710	FAS-associated factor 2 OS=Mus musculus OX=10090 GN=Faf2 PE=1 SV=2	Q3TDN2	52 kDa	0.8
705	Anaphase-promoting complex subunit 1 OS=Mus musculus OX=10090 GN=Anapc1 PE=1 SV=2	P53995	216 kDa	0.8
707	Homeobox protein SIX4 OS=Mus musculus OX=10090 GN=Six4 PE=1 SV=1	Q61321	82 kDa	0.8
700	Serine/threonine-protein kinase PLK1 OS=Mus musculus OX=10090 GN=Plk1 PE=1 SV=2	Q07832	68 kDa	0.8
806	X-ray repair cross-complementing protein 5 OS=Mus musculus OX=10090 GN=Xrcc5 PE=1 SV=4	P27641	83 kDa	0.7
790	Fibronectin OS=Mus musculus OX=10090 GN=Fn1 PE=1 SV=4	P11276	273 kDa	0.7
773	Histone H1.2 OS=Mus musculus OX=10090 GN=H1-2 PE=1 SV=2	P15864	21 kDa	0.7
810	Endoplasmic reticulum chaperone BiP OS=Mus musculus OX=10090 GN=Hspa5 PE=1 SV=3	P20029	72 kDa	0.7
808	Transcriptional repressor p66-beta OS=Mus musculus OX=10090 GN=Gatad2b PE=1 SV=1	Q8VHR5	65 kDa	0.7
798	Histone H2A.J OS=Mus musculus OX=10090 GN=H2afj PE=1 SV=1	Q8R1M2	14 kDa	0.7
807	Y-box-binding protein 1 OS=Mus musculus OX=10090 GN=Ybx1 PE=1 SV=3	P62960	36 kDa	0.7
800	Heat shock cognate 71 kDa protein OS=Mus musculus OX=10090 GN=Hspa8 PE=1 SV=1	P63017	71 kDa	0.7
780	Nuclear factor 1 B-type OS=Mus musculus OX=10090 GN=Nfib PE=1 SV=2	P97863	64 kDa	0.7
825	Large proline-rich protein BAG6 OS=Mus musculus OX=10090 GN=Bag6 PE=1 SV=1	Q9Z1R2	121 kDa	0.7
815	T-complex protein 1 subunit gamma OS=Mus musculus OX=10090 GN=Cct3 PE=1 SV=1	P80318	61 kDa	0.7
824	YTH domain-containing family protein 2 OS=Mus musculus OX=10090 GN=Ythdf2 PE=1 SV=1	Q91YT7	62 kDa	0.7
812	Phosphate carrier protein, mitochondrial OS=Mus musculus OX=10090 GN=Slc25a3 PE=1 SV=1	Q8VEM8	40 kDa	0.7
787	Elongation factor 1-alpha 1 OS=Mus musculus OX=10090 GN=Eef1a1 PE=1 SV=3	P10126	50 kDa	0.7
781	Heterogeneous nuclear ribonucleoprotein D-like OS=Mus musculus OX=10090 GN=Hnrnpdl PE=1 SV=1	Q9Z130	34 kDa	0.7
818	Plastin-3 OS=Mus musculus OX=10090 GN=Pls3 PE=1 SV=3	Q99K51	71 kDa	0.7
805	Nuclear pore complex protein Nup98-Nup96 OS=Mus musculus OX=10090 GN=Nup98 PE=1 SV=2	Q6PFD9	197 kDa	0.7
820	40S ribosomal protein S4, X isoform OS=Mus musculus OX=10090 GN=Rps4x PE=1 SV=2	P62702	30 kDa	0.7
821	Septin-7 OS=Mus musculus OX=10090 GN=Septin7 PE=1 SV=1	O55131	51 kDa	0.7
789	Transcription factor 12 OS=Mus musculus OX=10090 GN=Tcf12 PE=1 SV=2	Q61286	76 kDa	0.7
796	Monocarboxylate transporter 1 OS=Mus musculus OX=10090 GN=Slc16a1 PE=1 SV=1	P53986	53 kDa	0.7
814	Emerin OS=Mus musculus OX=10090 GN=Emd PE=1 SV=1	O08579	29 kDa	0.7
769	DNA topoisomerase 2-beta OS=Mus musculus OX=10090 GN=Top2b PE=1 SV=2	Q64511	182 kDa	0.7
813	U5 small nuclear ribonucleoprotein 40 kDa protein OS=Mus musculus OX=10090 GN=Snrnp40 PE=1 SV=1	Q6PE01	39 kDa	0.7
817	Galectin-9 OS=Mus musculus OX=10090 GN=Lgals9 PE=1 SV=1	O08573	40 kDa	0.7
811	Protein PML OS=Mus musculus OX=10090 GN=Pml PE=1 SV=3	Q60953	98 kDa	0.7
823	TAR DNA-binding protein 43 OS=Mus musculus OX=10090 GN=Tardbp PE=1 SV=1	Q921F2	45 kDa	0.7
777	40S ribosomal protein S26 OS=Mus musculus OX=10090 GN=Rps26 PE=1 SV=3	P62855	13 kDa	0.7
791	Histone-lysine N-methyltransferase NSD3 OS=Mus musculus OX=10090 GN=Nsd3 PE=1 SV=2	Q6P2L6	161 kDa	0.7
775	Probable ATP-dependent RNA helicase DDX17 OS=Mus musculus OX=10090 GN=Ddx17 PE=1 SV=1	Q501J6	72 kDa	0.7
788	F-actin-capping protein subunit alpha-1 OS=Mus musculus OX=10090 GN=Capza1 PE=1 SV=4	P47753	33 kDa	0.7
792	60S ribosomal protein L15 OS=Mus musculus OX=10090 GN=Rpl15 PE=1 SV=4	Q9CZM2	24 kDa	0.7
803	26S proteasome regulatory subunit 7 OS=Mus musculus OX=10090 GN=Psmc2 PE=1 SV=5	P46471	49 kDa	0.7
765	UBX domain-containing protein 4 OS=Mus musculus OX=10090 GN=Ubxn4 PE=1 SV=1	Q8VCH8	56 kDa	0.7
785	60S acidic ribosomal protein P0 OS=Mus musculus OX=10090 GN=Rplp0 PE=1 SV=3	P14869	34 kDa	0.7
763	Splicing factor 3B subunit 3 OS=Mus musculus OX=10090 GN=Sf3b3 PE=1 SV=1	Q921M3	136 kDa	0.7
804	40S ribosomal protein S14 OS=Mus musculus OX=10090 GN=Rps14 PE=1 SV=3	P62264	16 kDa	0.7
779	Septin-11 OS=Mus musculus OX=10090 GN=Septin11 PE=1 SV=4	Q8C1B7	50 kDa	0.7
809	Muscleblind-like protein 2 OS=Mus musculus OX=10090 GN=Mbnl2 PE=2 SV=2	Q8C181	40 kDa	0.7
797	14-3-3 protein gamma OS=Mus musculus OX=10090 GN=Ywhag PE=1 SV=2	P61982	28 kDa	0.7
782	Exportin-2 OS=Mus musculus OX=10090 GN=Cse1l PE=1 SV=1	Q9ERK4	110 kDa	0.7
776	Arf-GAP domain and FG repeat-containing protein 1 OS=Mus musculus OX=10090 GN=Agfg1 PE=1 SV=2	Q8K2K6	58 kDa	0.7
786	Lamin-B1 OS=Mus musculus OX=10090 GN=Lmnb1 PE=1 SV=3	P14733	67 kDa	0.7
768	Guanine nucleotide-binding protein G(s) subunit alpha isoforms XLas OS=Mus musculus OX=10090 GN=Gnas PE=1 SV=1	Q6R0H7	122 kDa	0.7
778	U2 small nuclear ribonucleoprotein A' OS=Mus musculus OX=10090 GN=Snrpa1 PE=1 SV=2	P57784	28 kDa	0.7
762	F-actin-capping protein subunit alpha-2 OS=Mus musculus OX=10090 GN=Capza2 PE=1 SV=3	P47754	33 kDa	0.7
764	Brain-specific angiogenesis inhibitor 1-associated protein 2 OS=Mus musculus OX=10090 GN=Baiap2 PE=1 SV=2	Q8BKX1	59 kDa	0.7
793	E3 ubiquitin-protein ligase BRE1B OS=Mus musculus OX=10090 GN=Rnf40 PE=1 SV=2	Q3U319	114 kDa	0.7
816	Origin recognition complex subunit 1 OS=Mus musculus OX=10090 GN=Orc1 PE=1 SV=2	Q9Z1N2	95 kDa	0.7
822	Exosome component 10 OS=Mus musculus OX=10090 GN=Exosc10 PE=1 SV=2	P56960	101 kDa	0.7
770	Serine/threonine-protein phosphatase 1 regulatory subunit 10 OS=Mus musculus OX=10090 GN=Ppp1r10 PE=1 SV=1	Q80W00	94 kDa	0.7
795	Microtubule-associated protein 1B OS=Mus musculus OX=10090 GN=Map1b PE=1 SV=2	P14873	270 kDa	0.7
819	E3 ubiquitin-protein ligase RING2 OS=Mus musculus OX=10090 GN=Rnf2 PE=1 SV=1	Q9CQJ4	38 kDa	0.7
774	Transcription activator BRG1 OS=Mus musculus OX=10090 GN=Smarca4 PE=1 SV=1	Q3TKT4	181 kDa	0.7
784	Mothers against decapentaplegic homolog 4 OS=Mus musculus OX=10090 GN=Smad4 PE=1 SV=2	P97471	60 kDa	0.7
783	40S ribosomal protein S3a OS=Mus musculus OX=10090 GN=Rps3a PE=1 SV=3	P97351	30 kDa	0.7
771	Pre-mRNA 3'-end-processing factor FIP1 OS=Mus musculus OX=10090 GN=Fip1l1 PE=1 SV=1	Q9D824	65 kDa	0.7
801	Lanosterol 14-alpha demethylase OS=Mus musculus OX=10090 GN=Cyp51a1 PE=1 SV=1	Q8K0C4	57 kDa	0.7
802	Ubiquitin carboxyl-terminal hydrolase 14 OS=Mus musculus OX=10090 GN=Usp14 PE=1 SV=3	Q9JMA1	56 kDa	0.7
772	Periodic tryptophan protein 2 homolog OS=Mus musculus OX=10090 GN=Pwp2 PE=1 SV=1	Q8BU03	103 kDa	0.7
794	ATPase family AAA domain-containing protein 3 OS=Mus musculus OX=10090 GN=Atad3 PE=1 SV=1	Q925I1	67 kDa	0.7
799	Nuclear pore glycoprotein p62 OS=Mus musculus OX=10090 GN=Nup62 PE=1 SV=2	Q63850	53 kDa	0.7
767	Heme oxygenase 2 OS=Mus musculus OX=10090 GN=Hmox2 PE=1 SV=1	O70252	36 kDa	0.7
761	Cyclin-T1 OS=Mus musculus OX=10090 GN=Ccnt1 PE=1 SV=3	Q9QWV9	81 kDa	0.7
766	Importin subunit alpha-4 OS=Mus musculus OX=10090 GN=Kpna3 PE=1 SV=1	O35344	58 kDa	0.7
874	DAZ-associated protein 1 OS=Mus musculus OX=10090 GN=Dazap1 PE=1 SV=2	Q9JII5	43 kDa	0.6
866	Histone H1.4 OS=Mus musculus OX=10090 GN=H1-4 PE=1 SV=2	P43274	22 kDa	0.6
853	Heterogeneous nuclear ribonucleoprotein A/B OS=Mus musculus OX=10090 GN=Hnrnpab PE=1 SV=1	Q99020	31 kDa	0.6
846	Splicing factor 3A subunit 1 OS=Mus musculus OX=10090 GN=Sf3a1 PE=1 SV=1	Q8K4Z5	89 kDa	0.6
884	Elongation factor 1-delta OS=Mus musculus OX=10090 GN=Eef1d PE=1 SV=3	P57776	31 kDa	0.6
870	ETS homologous factor OS=Mus musculus OX=10090 GN=Ehf PE=2 SV=1	O70273	35 kDa	0.6
843	T-complex protein 1 subunit zeta OS=Mus musculus OX=10090 GN=Cct6a PE=1 SV=3	P80317	58 kDa	0.6
830	Histone H1.5 OS=Mus musculus OX=10090 GN=H1-5 PE=1 SV=2	P43276	23 kDa	0.6
881	Heterogeneous nuclear ribonucleoprotein Q OS=Mus musculus OX=10090 GN=Syncrip PE=1 SV=2	Q7TMK9	70 kDa	0.6
849	Heat shock 70 kDa protein 1A OS=Mus musculus OX=10090 GN=Hspa1a PE=1 SV=2	Q61696	70 kDa	0.6
877	Transcription factor Sp2 OS=Mus musculus OX=10090 GN=Sp2 PE=2 SV=2	Q9D2H6	65 kDa	0.6
854	Heterogeneous nuclear ribonucleoprotein K OS=Mus musculus OX=10090 GN=Hnrnpk PE=1 SV=1	P61979	51 kDa	0.6
856	60S ribosomal protein L13 OS=Mus musculus OX=10090 GN=Rpl13 PE=1 SV=3	P47963	24 kDa	0.6
873	Nuclear transcription factor Y subunit gamma OS=Mus musculus OX=10090 GN=Nfyc PE=1 SV=2	P70353	37 kDa	0.6
879	Voltage-dependent anion-selective channel protein 3 OS=Mus musculus OX=10090 GN=Vdac3 PE=1 SV=1	Q60931	31 kDa	0.6
880	60S ribosomal protein L27 OS=Mus musculus OX=10090 GN=Rpl27 PE=1 SV=2	P61358	16 kDa	0.6
850	ATP-dependent RNA helicase DDX42 OS=Mus musculus OX=10090 GN=Ddx42 PE=1 SV=3	Q810A7	102 kDa	0.6
882	Clathrin interactor 1 OS=Mus musculus OX=10090 GN=Clint1 PE=1 SV=2	Q99KN9	69 kDa	0.6
864	Myoferlin OS=Mus musculus OX=10090 GN=Myof PE=1 SV=2	Q69ZN7	233 kDa	0.6
828	DNA topoisomerase 2-alpha OS=Mus musculus OX=10090 GN=Top2a PE=1 SV=2	Q01320	173 kDa	0.6
871	ELAV-like protein 1 OS=Mus musculus OX=10090 GN=Elavl1 PE=1 SV=2	P70372	36 kDa	0.6
883	Dynactin subunit 4 OS=Mus musculus OX=10090 GN=Dctn4 PE=1 SV=1	Q8CBY8	53 kDa	0.6
878	DENN domain-containing protein 2B OS=Mus musculus OX=10090 GN=Dennd2b PE=1 SV=1	Q924W7	127 kDa	0.6
844	Interferon regulatory factor 2-binding protein 1 OS=Mus musculus OX=10090 GN=Irf2bp1 PE=1 SV=2	Q8R3Y8	62 kDa	0.6
848	RNA-binding protein Raly OS=Mus musculus OX=10090 GN=Raly PE=1 SV=3	Q64012	33 kDa	0.6
838	Stress-70 protein, mitochondrial OS=Mus musculus OX=10090 GN=Hspa9 PE=1 SV=3	P38647	73 kDa	0.6
851	Zinc finger protein 143 OS=Mus musculus OX=10090 GN=Znf143 PE=1 SV=2	O70230	69 kDa	0.6
865	TREMBL:Q3SX14 (Bos taurus) Similar to Gelsolin	Q3SX14	86 kDa	0.6
827	Y-box-binding protein 3 OS=Mus musculus OX=10090 GN=Ybx3 PE=1 SV=2	Q9JKB3	39 kDa	0.6
831	Transcription factor AP-1 OS=Mus musculus OX=10090 GN=Jun PE=1 SV=3	P05627	36 kDa	0.6
834	Splicing factor 3A subunit 2 OS=Mus musculus OX=10090 GN=Sf3a2 PE=1 SV=2	Q62203	50 kDa	0.6
869	TOX high mobility group box family member 4 OS=Mus musculus OX=10090 GN=Tox4 PE=1 SV=3	Q8BU11	66 kDa	0.6
863	Metastasis-associated protein MTA2 OS=Mus musculus OX=10090 GN=Mta2 PE=1 SV=1	Q9R190	75 kDa	0.6
862	CUGBP Elav-like family member 2 OS=Mus musculus OX=10090 GN=Celf2 PE=1 SV=1	Q9Z0H4	54 kDa	0.6
855	Poly(rC)-binding protein 2 OS=Mus musculus OX=10090 GN=Pcbp2 PE=1 SV=1	Q61990	38 kDa	0.6
835	116 kDa U5 small nuclear ribonucleoprotein component OS=Mus musculus OX=10090 GN=Eftud2 PE=1 SV=1	O08810	109 kDa	0.6
836	AP-2 complex subunit alpha-1 OS=Mus musculus OX=10090 GN=Ap2a1 PE=1 SV=1	P17426	108 kDa	0.6
840	Delta(14)-sterol reductase LBR OS=Mus musculus OX=10090 GN=Lbr PE=1 SV=2	Q3U9G9	71 kDa	0.6
885	Prostaglandin G/H synthase 1 OS=Mus musculus OX=10090 GN=Ptgs1 PE=1 SV=1	P22437	69 kDa	0.6
860	Cullin-associated NEDD8-dissociated protein 1 OS=Mus musculus OX=10090 GN=Cand1 PE=1 SV=2	Q6ZQ38	136 kDa	0.6
886	Sideroflexin-1 OS=Mus musculus OX=10090 GN=Sfxn1 PE=1 SV=3	Q99JR1	36 kDa	0.6
858	Nuclear pore complex protein Nup93 OS=Mus musculus OX=10090 GN=Nup93 PE=1 SV=1	Q8BJ71	93 kDa	0.6
872	Dihydrolipoyllysine-residue succinyltransferase component of 2-oxoglutarate dehydrogenase complex, mitochondrial OS=Mus musculus OX=10090 GN=Dlst PE=1 SV=1	Q9D2G2	49 kDa	0.6
842	Importin-5 OS=Mus musculus OX=10090 GN=Ipo5 PE=1 SV=3	Q8BKC5	124 kDa	0.6
847	60S ribosomal protein L10 OS=Mus musculus OX=10090 GN=Rpl10 PE=1 SV=3	Q6ZWV3	25 kDa	0.6
861	26S proteasome non-ATPase regulatory subunit 11 OS=Mus musculus OX=10090 GN=Psmd11 PE=1 SV=3	Q8BG32	47 kDa	0.6
876	3-keto-steroid reductase OS=Mus musculus OX=10090 GN=Hsd17b7 PE=1 SV=1	O88736	37 kDa	0.6
875	39S ribosomal protein L39, mitochondrial OS=Mus musculus OX=10090 GN=Mrpl39 PE=1 SV=4	Q9JKF7	39 kDa	0.6
845	NGFI-A-binding protein 1 OS=Mus musculus OX=10090 GN=Nab1 PE=1 SV=2	Q61122	54 kDa	0.6
868	Transcriptional repressor p66 alpha OS=Mus musculus OX=10090 GN=Gatad2a PE=1 SV=2	Q8CHY6	67 kDa	0.6
852	Formin-like protein 1 OS=Mus musculus OX=10090 GN=Fmnl1 PE=1 SV=1	Q9JL26	122 kDa	0.6
867	U4/U6.U5 tri-snRNP-associated protein 2 OS=Mus musculus OX=10090 GN=Usp39 PE=1 SV=2	Q3TIX9	65 kDa	0.6
829	Protein Wiz OS=Mus musculus OX=10090 GN=Wiz PE=1 SV=2	O88286	184 kDa	0.6
839	Kinesin-like protein KIFC1 OS=Mus musculus OX=10090 GN=Kifc1 PE=1 SV=2	Q9QWT9	74 kDa	0.6
857	Signal peptidase complex catalytic subunit SEC11A OS=Mus musculus OX=10090 GN=Sec11a PE=1 SV=1	Q9R0P6	21 kDa	0.6
859	Cullin-2 OS=Mus musculus OX=10090 GN=Cul2 PE=1 SV=2	Q9D4H8	87 kDa	0.6
826	Integrator complex subunit 3 OS=Mus musculus OX=10090 GN=Ints3 PE=1 SV=2	Q7TPD0	118 kDa	0.6
833	SWISS-PROT:Q2UVX4 (Bos taurus) Complement C3 precursor	Q2UVX4	187 kDa	0.6
837	Stromal cell-derived factor 2-like protein 1 OS=Mus musculus OX=10090 GN=Sdf2l1 PE=1 SV=2	Q9ESP1	24 kDa	0.6
832	Negative elongation factor B OS=Mus musculus OX=10090 GN=Nelfb PE=1 SV=2	Q8C4Y3	66 kDa	0.6
841	Ferroptosis suppressor protein 1 OS=Mus musculus OX=10090 GN=Aifm2 PE=1 SV=1	Q8BUE4	41 kDa	0.6
941	60S ribosomal protein L18 OS=Mus musculus OX=10090 GN=Rpl18 PE=1 SV=3	P35980	22 kDa	0.5
932	Polyubiquitin-C OS=Mus musculus OX=10090 GN=Ubc PE=1 SV=2	P0CG50	83 kDa	0.5
968	Prelamin-A/C OS=Mus musculus OX=10090 GN=Lmna PE=1 SV=2	P48678	74 kDa	0.5
899	Annexin A2 OS=Mus musculus OX=10090 GN=Anxa2 PE=1 SV=2	P07356	39 kDa	0.5
971	Integrin beta-1 OS=Mus musculus OX=10090 GN=Itgb1 PE=1 SV=1	P09055	88 kDa	0.5
974	Transitional endoplasmic reticulum ATPase OS=Mus musculus OX=10090 GN=Vcp PE=1 SV=4	Q01853	89 kDa	0.5
925	Transcription factor E3 OS=Mus musculus OX=10090 GN=Tfe3 PE=1 SV=2	Q64092	62 kDa	0.5
950	Catenin beta-1 OS=Mus musculus OX=10090 GN=Ctnnb1 PE=1 SV=1	Q02248	85 kDa	0.5
949	rRNA 2'-O-methyltransferase fibrillarin OS=Mus musculus OX=10090 GN=Fbl PE=1 SV=2	P35550	34 kDa	0.5
975	Valine--tRNA ligase OS=Mus musculus OX=10090 GN=Vars1 PE=1 SV=1	Q9Z1Q9	140 kDa	0.5
926	RNA polymerase-associated protein LEO1 OS=Mus musculus OX=10090 GN=Leo1 PE=1 SV=2	Q5XJE5	76 kDa	0.5
921	Transformer-2 protein homolog alpha OS=Mus musculus OX=10090 GN=Tra2a PE=1 SV=1	Q6PFR5	32 kDa	0.5
948	Importin subunit alpha-1 OS=Mus musculus OX=10090 GN=Kpna2 PE=1 SV=2	P52293	58 kDa	0.5
913	RNA-binding protein 39 OS=Mus musculus OX=10090 GN=Rbm39 PE=1 SV=2	Q8VH51	59 kDa	0.5
900	60S ribosomal protein L17 OS=Mus musculus OX=10090 GN=Rpl17 PE=1 SV=3	Q9CPR4	21 kDa	0.5
954	Probable ATP-dependent RNA helicase DDX5 OS=Mus musculus OX=10090 GN=Ddx5 PE=1 SV=2	Q61656	69 kDa	0.5
963	Cleavage and polyadenylation specificity factor subunit 1 OS=Mus musculus OX=10090 GN=Cpsf1 PE=1 SV=1	Q9EPU4	161 kDa	0.5
947	Polymerase delta-interacting protein 3 OS=Mus musculus OX=10090 GN=Poldip3 PE=1 SV=1	Q8BG81	46 kDa	0.5
920	Circadian locomoter output cycles protein kaput OS=Mus musculus OX=10090 GN=Clock PE=1 SV=1	O08785	96 kDa	0.5
942	T-complex protein 1 subunit alpha OS=Mus musculus OX=10090 GN=Tcp1 PE=1 SV=3	P11983	60 kDa	0.5
943	Transportin-1 OS=Mus musculus OX=10090 GN=Tnpo1 PE=1 SV=2	Q8BFY9	102 kDa	0.5
946	Alpha-actinin-4 OS=Mus musculus OX=10090 GN=Actn4 PE=1 SV=1	P57780	105 kDa	0.5
966	Targeting protein for Xklp2 OS=Mus musculus OX=10090 GN=Tpx2 PE=1 SV=1	A2APB8	86 kDa	0.5
935	Beta-actin-like protein 2 OS=Mus musculus OX=10090 GN=Actbl2 PE=1 SV=1	Q8BFZ3	42 kDa	0.5
910	Pre-mRNA-processing-splicing factor 8 OS=Mus musculus OX=10090 GN=Prpf8 PE=1 SV=2	Q99PV0	274 kDa	0.5
964	Zinc finger CCCH domain-containing protein 18 OS=Mus musculus OX=10090 GN=Zc3h18 PE=1 SV=1	Q0P678	106 kDa	0.5
929	Spliceosome RNA helicase Ddx39b OS=Mus musculus OX=10090 GN=Ddx39b PE=1 SV=1	Q9Z1N5	49 kDa	0.5
933	KH domain-containing, RNA-binding, signal transduction-associated protein 1 OS=Mus musculus OX=10090 GN=Khdrbs1 PE=1 SV=2	Q60749	48 kDa	0.5
972	Heterogeneous nuclear ribonucleoprotein H OS=Mus musculus OX=10090 GN=Hnrnph1 PE=1 SV=3	O35737	49 kDa	0.5
917	Transcription factor Sp1 OS=Mus musculus OX=10090 GN=Sp1 PE=1 SV=2	O89090	81 kDa	0.5
951	MHC class II regulatory factor RFX1 OS=Mus musculus OX=10090 GN=Rfx1 PE=1 SV=2	P48377	104 kDa	0.5
945	Cell cycle control protein 50A OS=Mus musculus OX=10090 GN=Tmem30a PE=1 SV=1	Q8VEK0	41 kDa	0.5
912	Ras-related protein Ral-A OS=Mus musculus OX=10090 GN=Rala PE=1 SV=1	P63321	24 kDa	0.5
919	60S ribosomal protein L27a OS=Mus musculus OX=10090 GN=Rpl27a PE=1 SV=5	P14115	17 kDa	0.5
907	Guanine nucleotide-binding protein G(i) subunit alpha-2 OS=Mus musculus OX=10090 GN=Gnai2 PE=1 SV=5	P08752	40 kDa	0.5
893	RNA-binding protein 14 OS=Mus musculus OX=10090 GN=Rbm14 PE=1 SV=1	Q8C2Q3	69 kDa	0.5
937	Ran GTPase-activating protein 1 OS=Mus musculus OX=10090 GN=Rangap1 PE=1 SV=2	P46061	64 kDa	0.5
904	Ras-related protein Rab-11A OS=Mus musculus OX=10090 GN=Rab11a PE=1 SV=3	P62492	24 kDa	0.5
903	Equilibrative nucleoside transporter 1 OS=Mus musculus OX=10090 GN=Slc29a1 PE=1 SV=3	Q9JIM1	50 kDa	0.5
922	26S proteasome non-ATPase regulatory subunit 3 OS=Mus musculus OX=10090 GN=Psmd3 PE=1 SV=3	P14685	61 kDa	0.5
909	GDNF family receptor alpha-2 OS=Mus musculus OX=10090 GN=Gfra2 PE=1 SV=2	O08842	52 kDa	0.5
897	Nucleoporin NUP35 OS=Mus musculus OX=10090 GN=Nup35 PE=1 SV=2	Q8R4R6	35 kDa	0.5
918	F-actin-capping protein subunit beta OS=Mus musculus OX=10090 GN=Capzb PE=1 SV=3	P47757	31 kDa	0.5
898	Heterogeneous nuclear ribonucleoprotein H2 OS=Mus musculus OX=10090 GN=Hnrnph2 PE=1 SV=1	P70333	49 kDa	0.5
967	RNA cytosine C(5)-methyltransferase NSUN2 OS=Mus musculus OX=10090 GN=Nsun2 PE=1 SV=2	Q1HFZ0	85 kDa	0.5
973	Transmembrane 9 superfamily member 3 OS=Mus musculus OX=10090 GN=Tm9sf3 PE=1 SV=1	Q9ET30	68 kDa	0.5
896	Solute carrier organic anion transporter family member 2A1 OS=Mus musculus OX=10090 GN=Slco2a1 PE=1 SV=2	Q9EPT5	70 kDa	0.5
889	Heterochromatin protein 1-binding protein 3 OS=Mus musculus OX=10090 GN=Hp1bp3 PE=1 SV=1	Q3TEA8	61 kDa	0.5
953	Myristoylated alanine-rich C-kinase substrate OS=Mus musculus OX=10090 GN=Marcks PE=1 SV=2	P26645	30 kDa	0.5
960	Sodium/potassium-transporting ATPase subunit beta-3 OS=Mus musculus OX=10090 GN=Atp1b3 PE=1 SV=1	P97370	32 kDa	0.5
936	B-cell lymphoma 3 protein homolog OS=Mus musculus OX=10090 GN=Bcl3 PE=1 SV=2	Q9Z2F6	47 kDa	0.5
939	40S ribosomal protein S2 OS=Mus musculus OX=10090 GN=Rps2 PE=1 SV=3	P25444	31 kDa	0.5
976	40S ribosomal protein S17 OS=Mus musculus OX=10090 GN=Rps17 PE=1 SV=2	P63276	16 kDa	0.5
902	Nuclear pore complex protein Nup107 OS=Mus musculus OX=10090 GN=Nup107 PE=1 SV=1	Q8BH74	107 kDa	0.5
952	Tropomyosin alpha-3 chain OS=Mus musculus OX=10090 GN=Tpm3 PE=1 SV=3	P21107	33 kDa	0.5
965	Prostaglandin G/H synthase 2 OS=Mus musculus OX=10090 GN=Ptgs2 PE=1 SV=1	Q05769	69 kDa	0.5
928	40S ribosomal protein S19 OS=Mus musculus OX=10090 GN=Rps19 PE=1 SV=3	Q9CZX8	16 kDa	0.5
908	Protein scribble homolog OS=Mus musculus OX=10090 GN=Scrib PE=1 SV=2	Q80U72	174 kDa	0.5
944	Exportin-1 OS=Mus musculus OX=10090 GN=Xpo1 PE=1 SV=1	Q6P5F9	123 kDa	0.5
905	Host cell factor 1 OS=Mus musculus OX=10090 GN=Hcfc1 PE=1 SV=2	Q61191	210 kDa	0.5
938	40S ribosomal protein S13 OS=Mus musculus OX=10090 GN=Rps13 PE=1 SV=2	P62301	17 kDa	0.5
930	Small nuclear ribonucleoprotein Sm D2 OS=Mus musculus OX=10090 GN=Snrpd2 PE=1 SV=1	P62317	14 kDa	0.5
958	Scaffold attachment factor B1 OS=Mus musculus OX=10090 GN=Safb PE=1 SV=2	D3YXK2	105 kDa	0.5
978	Guanine nucleotide-binding protein-like 3-like protein OS=Mus musculus OX=10090 GN=Gnl3l PE=1 SV=1	Q6PGG6	65 kDa	0.5
977	26S proteasome non-ATPase regulatory subunit 8 OS=Mus musculus OX=10090 GN=Psmd8 PE=1 SV=2	Q9CX56	40 kDa	0.5
895	Cleavage stimulation factor subunit 3 OS=Mus musculus OX=10090 GN=Cstf3 PE=1 SV=1	Q99LI7	83 kDa	0.5
970	Cell adhesion molecule 1 OS=Mus musculus OX=10090 GN=Cadm1 PE=1 SV=2	Q8R5M8	50 kDa	0.5
923	ADP-ribosylation factor GTPase-activating protein 2 OS=Mus musculus OX=10090 GN=Arfgap2 PE=1 SV=1	Q99K28	57 kDa	0.5
955	Long-chain-fatty-acid--CoA ligase 4 OS=Mus musculus OX=10090 GN=Acsl4 PE=1 SV=2	Q9QUJ7	79 kDa	0.5
969	Lysophosphatidylcholine acyltransferase 1 OS=Mus musculus OX=10090 GN=Lpcat1 PE=1 SV=1	Q3TFD2	60 kDa	0.5
911	40S ribosomal protein S10 OS=Mus musculus OX=10090 GN=Rps10 PE=1 SV=1	P63325	19 kDa	0.5
962	(Bos taurus) 47 kDa protein	ENSEMBL:ENSBTAP00000024462	47 kDa	0.5
894	26S proteasome non-ATPase regulatory subunit 2 OS=Mus musculus OX=10090 GN=Psmd2 PE=1 SV=1	Q8VDM4	100 kDa	0.5
959	Cell cycle and apoptosis regulator protein 2 OS=Mus musculus OX=10090 GN=Ccar2 PE=1 SV=2	Q8VDP4	103 kDa	0.5
956	Interferon-activable protein 202 OS=Mus musculus OX=10090 GN=Ifi202 PE=1 SV=3	Q9R002	50 kDa	0.5
891	Leucine-rich repeat and calponin homology domain-containing protein 1 OS=Mus musculus OX=10090 GN=Lrch1 PE=1 SV=2	P62046	79 kDa	0.5
957	Dehydrogenase/reductase SDR family member 7B OS=Mus musculus OX=10090 GN=Dhrs7b PE=1 SV=1	Q99J47	35 kDa	0.5
961	DNA polymerase delta catalytic subunit OS=Mus musculus OX=10090 GN=Pold1 PE=1 SV=2	P52431	124 kDa	0.5
927	Signal recognition particle receptor subunit alpha OS=Mus musculus OX=10090 GN=Srpra PE=1 SV=1	Q9DBG7	70 kDa	0.5
915	Paralemmin-1 OS=Mus musculus OX=10090 GN=Palm PE=1 SV=1	Q9Z0P4	42 kDa	0.5
940	Signal transducer and activator of transcription 3 OS=Mus musculus OX=10090 GN=Stat3 PE=1 SV=2	P42227	88 kDa	0.5
934	Phosphatidylinositol 4-kinase alpha OS=Mus musculus OX=10090 GN=Pi4ka PE=1 SV=2	E9Q3L2	237 kDa	0.5
924	L-2-hydroxyglutarate dehydrogenase, mitochondrial OS=Mus musculus OX=10090 GN=L2hgdh PE=1 SV=1	Q91YP0	51 kDa	0.5
931	Uridine-cytidine kinase 2 OS=Mus musculus OX=10090 GN=Uck2 PE=1 SV=1	Q99PM9	29 kDa	0.5
916	Basic leucine zipper and W2 domain-containing protein 2 OS=Mus musculus OX=10090 GN=Bzw2 PE=1 SV=1	Q91VK1	48 kDa	0.5
914	Cleavage and polyadenylation specificity factor subunit 4 OS=Mus musculus OX=10090 GN=Cpsf4 PE=2 SV=1	Q8BQZ5	24 kDa	0.5
906	Eukaryotic translation initiation factor 4E type 2 OS=Mus musculus OX=10090 GN=Eif4e2 PE=1 SV=1	Q8BMB3	28 kDa	0.5
892	Ras-related protein Rab-10 OS=Mus musculus OX=10090 GN=Rab10 PE=1 SV=1	P61027	23 kDa	0.5
890	Set1/Ash2 histone methyltransferase complex subunit ASH2 OS=Mus musculus OX=10090 GN=Ash2l PE=1 SV=1	Q91X20	68 kDa	0.5
901	ATP synthase subunit e, mitochondrial OS=Mus musculus OX=10090 GN=Atp5me PE=1 SV=2	Q06185	8 kDa	0.5
888	Ski-like protein OS=Mus musculus OX=10090 GN=Skil PE=1 SV=2	Q60665	76 kDa	0.5
887	Integrator complex subunit 14 OS=Mus musculus OX=10090 GN=Ints14 PE=1 SV=1	Q8R3P6	57 kDa	0.5
1003	60S ribosomal protein L14 OS=Mus musculus OX=10090 GN=Rpl14 PE=1 SV=3	Q9CR57	24 kDa	0.4
1006	60S ribosomal protein L7 OS=Mus musculus OX=10090 GN=Rpl7 PE=1 SV=2	P14148	31 kDa	0.4
1031	Cyclic AMP-responsive element-binding protein 1 OS=Mus musculus OX=10090 GN=Creb1 PE=1 SV=1	Q01147	37 kDa	0.4
1047	Forkhead box protein P1 OS=Mus musculus OX=10090 GN=Foxp1 PE=1 SV=1	P58462	79 kDa	0.4
1058	THO complex subunit 4 OS=Mus musculus OX=10090 GN=Alyref PE=1 SV=3	O08583	27 kDa	0.4
1046	Elongation factor 1-gamma OS=Mus musculus OX=10090 GN=Eef1g PE=1 SV=3	Q9D8N0	50 kDa	0.4
1039	Heterogeneous nuclear ribonucleoprotein L-like OS=Mus musculus OX=10090 GN=Hnrnpll PE=1 SV=3	Q921F4	64 kDa	0.4
1059	AP-2 complex subunit alpha-2 OS=Mus musculus OX=10090 GN=Ap2a2 PE=1 SV=2	P17427	104 kDa	0.4
1048	Splicing factor 3B subunit 1 OS=Mus musculus OX=10090 GN=Sf3b1 PE=1 SV=1	Q99NB9	146 kDa	0.4
1049	Alpha-actinin-1 OS=Mus musculus OX=10090 GN=Actn1 PE=1 SV=1	Q7TPR4	103 kDa	0.4
994	Heterogeneous nuclear ribonucleoprotein A3 OS=Mus musculus OX=10090 GN=Hnrnpa3 PE=1 SV=1	Q8BG05	40 kDa	0.4
1018	Filamin-C OS=Mus musculus OX=10090 GN=Flnc PE=1 SV=3	Q8VHX6	291 kDa	0.4
988	Chromatin target of PRMT1 protein OS=Mus musculus OX=10090 GN=Chtop PE=1 SV=2	Q9CY57	27 kDa	0.4
1001	E3 SUMO-protein ligase RanBP2 OS=Mus musculus OX=10090 GN=Ranbp2 PE=1 SV=2	Q9ERU9	341 kDa	0.4
1041	Pre-mRNA-processing factor 19 OS=Mus musculus OX=10090 GN=Prpf19 PE=1 SV=1	Q99KP6	55 kDa	0.4
993	Pumilio homolog 2 OS=Mus musculus OX=10090 GN=Pum2 PE=1 SV=2	Q80U58	114 kDa	0.4
1022	RNA-binding protein EWS OS=Mus musculus OX=10090 GN=Ewsr1 PE=1 SV=2	Q61545	68 kDa	0.4
1021	Pre-mRNA-splicing factor ATP-dependent RNA helicase DHX15 OS=Mus musculus OX=10090 GN=Dhx15 PE=1 SV=2	O35286	91 kDa	0.4
1035	Transcription factor AP-2-alpha OS=Mus musculus OX=10090 GN=Tfap2a PE=1 SV=2	P34056	48 kDa	0.4
1051	Actin, cytoplasmic 2 OS=Mus musculus OX=10090 GN=Actg1 PE=1 SV=1	P63260	42 kDa	0.4
1025	DnaJ homolog subfamily B member 6 OS=Mus musculus OX=10090 GN=Dnajb6 PE=1 SV=4	O54946	40 kDa	0.4
1036	Smoothelin OS=Mus musculus OX=10090 GN=Smtn PE=1 SV=2	Q921U8	100 kDa	0.4
1040	Zinc finger CCCH domain-containing protein 11A OS=Mus musculus OX=10090 GN=Zc3h11a PE=1 SV=1	Q6NZF1	86 kDa	0.4
1043	ATP-dependent RNA helicase DDX3X OS=Mus musculus OX=10090 GN=Ddx3x PE=1 SV=3	Q62167	73 kDa	0.4
986	Heterogeneous nuclear ribonucleoprotein U-like protein 2 OS=Mus musculus OX=10090 GN=Hnrnpul2 PE=1 SV=2	Q00PI9	85 kDa	0.4
1026	T-complex protein 1 subunit eta OS=Mus musculus OX=10090 GN=Cct7 PE=1 SV=1	P80313	60 kDa	0.4
1009	Transforming protein RhoA OS=Mus musculus OX=10090 GN=Rhoa PE=1 SV=1	Q9QUI0	22 kDa	0.4
1008	Charged multivesicular body protein 6 OS=Mus musculus OX=10090 GN=Chmp6 PE=1 SV=2	P0C0A3	23 kDa	0.4
1017	CCAAT/enhancer-binding protein beta OS=Mus musculus OX=10090 GN=Cebpb PE=1 SV=1	P28033	31 kDa	0.4
1042	Apoptosis inhibitor 5 OS=Mus musculus OX=10090 GN=Api5 PE=1 SV=2	O35841	57 kDa	0.4
1057	WD repeat-containing protein 5 OS=Mus musculus OX=10090 GN=Wdr5 PE=1 SV=1	P61965	37 kDa	0.4
1052	DBIRD complex subunit ZNF326 OS=Mus musculus OX=10090 GN=Znf326 PE=1 SV=1	O88291	65 kDa	0.4
1004	Actin, alpha cardiac muscle 1 OS=Mus musculus OX=10090 GN=Actc1 PE=1 SV=1	P68033	42 kDa	0.4
1032	Pre-B-cell leukemia transcription factor 1 OS=Mus musculus OX=10090 GN=Pbx1 PE=1 SV=2	P41778	47 kDa	0.4
1044	KRR1 small subunit processome component homolog OS=Mus musculus OX=10090 GN=Krr1 PE=2 SV=1	Q8BGA5	44 kDa	0.4
1002	60S ribosomal protein L19 OS=Mus musculus OX=10090 GN=Rpl19 PE=1 SV=1	P84099	23 kDa	0.4
985	Cell division cycle 5-like protein OS=Mus musculus OX=10090 GN=Cdc5l PE=1 SV=2	Q6A068	92 kDa	0.4
984	Myb-binding protein 1A OS=Mus musculus OX=10090 GN=Mybbp1a PE=1 SV=2	Q7TPV4	152 kDa	0.4
1055	Ras GTPase-activating-like protein IQGAP1 OS=Mus musculus OX=10090 GN=Iqgap1 PE=1 SV=2	Q9JKF1	189 kDa	0.4
990	ATP-dependent RNA helicase DDX39A OS=Mus musculus OX=10090 GN=Ddx39a PE=1 SV=1	Q8VDW0	49 kDa	0.4
1056	Integrin alpha-6 OS=Mus musculus OX=10090 GN=Itga6 PE=1 SV=3	Q61739	122 kDa	0.4
1061	SURP and G-patch domain-containing protein 1 OS=Mus musculus OX=10090 GN=Sugp1 PE=1 SV=1	Q8CH02	73 kDa	0.4
1028	Myosin-14 OS=Mus musculus OX=10090 GN=Myh14 PE=1 SV=1	Q6URW6	229 kDa	0.4
1030	Src substrate cortactin OS=Mus musculus OX=10090 GN=Cttn PE=1 SV=2	Q60598	61 kDa	0.4
1005	Cytoplasmic dynein 1 light intermediate chain 1 OS=Mus musculus OX=10090 GN=Dync1li1 PE=1 SV=1	Q8R1Q8	57 kDa	0.4
1034	PDZ and LIM domain protein 5 OS=Mus musculus OX=10090 GN=Pdlim5 PE=1 SV=4	Q8CI51	63 kDa	0.4
979	Phostensin OS=Mus musculus OX=10090 GN=Ppp1r18 PE=1 SV=1	Q8BQ30	66 kDa	0.4
982	Dynactin subunit 2 OS=Mus musculus OX=10090 GN=Dctn2 PE=1 SV=3	Q99KJ8	44 kDa	0.4
1029	Programmed cell death 6-interacting protein OS=Mus musculus OX=10090 GN=Pdcd6ip PE=1 SV=3	Q9WU78	96 kDa	0.4
1011	Cdc42 effector protein 1 OS=Mus musculus OX=10090 GN=Cdc42ep1 PE=1 SV=1	Q91W92	43 kDa	0.4
989	Eukaryotic initiation factor 4A-III OS=Mus musculus OX=10090 GN=Eif4a3 PE=1 SV=3	Q91VC3	47 kDa	0.4
980	H/ACA ribonucleoprotein complex subunit 1 OS=Mus musculus OX=10090 GN=Gar1 PE=1 SV=1	Q9CY66	23 kDa	0.4
1000	Histone-binding protein RBBP4 OS=Mus musculus OX=10090 GN=Rbbp4 PE=1 SV=5	Q60972	48 kDa	0.4
987	Signal-induced proliferation-associated 1-like protein 3 OS=Mus musculus OX=10090 GN=Sipa1l3 PE=1 SV=1	G3X9J0	195 kDa	0.4
1033	SWI/SNF-related matrix-associated actin-dependent regulator of chromatin subfamily B member 1 OS=Mus musculus OX=10090 GN=Smarcb1 PE=1 SV=1	Q9Z0H3	44 kDa	0.4
1016	Protein FAM162A OS=Mus musculus OX=10090 GN=Fam162a PE=1 SV=1	Q9D6U8	18 kDa	0.4
991	Very-long-chain 3-oxoacyl-CoA reductase OS=Mus musculus OX=10090 GN=Hsd17b12 PE=1 SV=1	O70503	35 kDa	0.4
1013	SWISS-PROT:Q28107 (Bos taurus) Coagulation factor V precursor	Q28107	249 kDa	0.4
1038	Mitotic checkpoint protein BUB3 OS=Mus musculus OX=10090 GN=Bub3 PE=1 SV=2	Q9WVA3	37 kDa	0.4
1012	Probable ATP-dependent RNA helicase DDX41 OS=Mus musculus OX=10090 GN=Ddx41 PE=1 SV=2	Q91VN6	70 kDa	0.4
1060	Pre-mRNA-processing factor 40 homolog A OS=Mus musculus OX=10090 GN=Prpf40a PE=1 SV=1	Q9R1C7	108 kDa	0.4
1014	SWISS-PROT:Q5D862 Tax_Id=9606 Gene_Symbol=FLG2 Filaggrin-2	Q5D862	248 kDa	0.4
1019	Replication factor C subunit 3 OS=Mus musculus OX=10090 GN=Rfc3 PE=1 SV=1	Q8R323	41 kDa	0.4
1053	TREMBL:Q3ZBS7 (Bos taurus) Vitronectin	Q3ZBS7	54 kDa	0.4
1045	PCI domain-containing protein 2 OS=Mus musculus OX=10090 GN=Pcid2 PE=1 SV=1	Q8BFV2	46 kDa	0.4
1027	RNA-binding protein 5 OS=Mus musculus OX=10090 GN=Rbm5 PE=1 SV=1	Q91YE7	92 kDa	0.4
1054	Choline transporter-like protein 1 OS=Mus musculus OX=10090 GN=Slc44a1 PE=1 SV=3	Q6X893	73 kDa	0.4
1050	Nuclear protein localization protein 4 homolog OS=Mus musculus OX=10090 GN=Nploc4 PE=1 SV=3	P60670	68 kDa	0.4
1037	Integrator complex subunit 7 OS=Mus musculus OX=10090 GN=Ints7 PE=1 SV=1	Q7TQK1	107 kDa	0.4
1015	Nuclear pore complex protein Nup133 OS=Mus musculus OX=10090 GN=Nup133 PE=1 SV=2	Q8R0G9	129 kDa	0.4
992	CCR4-NOT transcription complex subunit 4 OS=Mus musculus OX=10090 GN=Cnot4 PE=1 SV=2	Q8BT14	63 kDa	0.4
998	Four and a half LIM domains protein 3 OS=Mus musculus OX=10090 GN=Fhl3 PE=1 SV=2	Q9R059	32 kDa	0.4
999	Protein FAM3C OS=Mus musculus OX=10090 GN=Fam3c PE=1 SV=1	Q91VU0	25 kDa	0.4
1024	Nucleolar protein 14 OS=Mus musculus OX=10090 GN=Nop14 PE=1 SV=2	Q8R3N1	99 kDa	0.4
995	Protein FAM98B OS=Mus musculus OX=10090 GN=Fam98b PE=1 SV=1	Q80VD1	45 kDa	0.4
1023	Flap endonuclease 1 OS=Mus musculus OX=10090 GN=Fen1 PE=1 SV=1	P39749	42 kDa	0.4
1020	Nuclear pore complex protein Nup50 OS=Mus musculus OX=10090 GN=Nup50 PE=1 SV=3	Q9JIH2	49 kDa	0.4
1010	COP9 signalosome complex subunit 4 OS=Mus musculus OX=10090 GN=Cops4 PE=1 SV=1	O88544	46 kDa	0.4
997	Adipocyte plasma membrane-associated protein OS=Mus musculus OX=10090 GN=Apmap PE=1 SV=1	Q9D7N9	46 kDa	0.4
1007	Coatomer subunit epsilon OS=Mus musculus OX=10090 GN=Cope PE=1 SV=3	O89079	35 kDa	0.4
996	U4/U6 small nuclear ribonucleoprotein Prp31 OS=Mus musculus OX=10090 GN=Prpf31 PE=1 SV=3	Q8CCF0	55 kDa	0.4
981	DNA mismatch repair protein Msh2 OS=Mus musculus OX=10090 GN=Msh2 PE=1 SV=1	P43247	104 kDa	0.4
983	Nuclear pore complex protein Nup54 OS=Mus musculus OX=10090 GN=Nup54 PE=1 SV=1	Q8BTS4	56 kDa	0.4
1133	T-complex protein 1 subunit delta OS=Mus musculus OX=10090 GN=Cct4 PE=1 SV=3	P80315	58 kDa	0.3
1110	Septin-2 OS=Mus musculus OX=10090 GN=Septin2 PE=1 SV=2	P42208	42 kDa	0.3
1071	T-complex protein 1 subunit epsilon OS=Mus musculus OX=10090 GN=Cct5 PE=1 SV=1	P80316	60 kDa	0.3
1091	Double-strand break repair protein MRE11 OS=Mus musculus OX=10090 GN=Mre11 PE=1 SV=1	Q61216	80 kDa	0.3
1134	Putative oxidoreductase GLYR1 OS=Mus musculus OX=10090 GN=Glyr1 PE=1 SV=1	Q922P9	60 kDa	0.3
1132	Lamina-associated polypeptide 2, isoforms alpha/zeta OS=Mus musculus OX=10090 GN=Tmpo PE=1 SV=4	Q61033	75 kDa	0.3
1079	Helicase-like transcription factor OS=Mus musculus OX=10090 GN=Hltf PE=1 SV=1	Q6PCN7	113 kDa	0.3
1138	E3 ubiquitin-protein ligase UHRF1 OS=Mus musculus OX=10090 GN=Uhrf1 PE=1 SV=2	Q8VDF2	88 kDa	0.3
1085	CDKN2A-interacting protein OS=Mus musculus OX=10090 GN=Cdkn2aip PE=1 SV=1	Q8BI72	60 kDa	0.3
1116	POU domain, class 2, transcription factor 1 OS=Mus musculus OX=10090 GN=Pou2f1 PE=1 SV=3	P25425	80 kDa	0.3
1093	DNA repair protein XRCC1 OS=Mus musculus OX=10090 GN=Xrcc1 PE=1 SV=2	Q60596	69 kDa	0.3
1121	Nucleolar protein 58 OS=Mus musculus OX=10090 GN=Nop58 PE=1 SV=1	Q6DFW4	60 kDa	0.3
1125	Nucleolar and coiled-body phosphoprotein 1 OS=Mus musculus OX=10090 GN=Nolc1 PE=1 SV=1	E9Q5C9	74 kDa	0.3
1129	SWI/SNF complex subunit SMARCC1 OS=Mus musculus OX=10090 GN=Smarcc1 PE=1 SV=2	P97496	123 kDa	0.3
1080	Methyl-CpG-binding protein 2 OS=Mus musculus OX=10090 GN=Mecp2 PE=1 SV=1	Q9Z2D6	52 kDa	0.3
1089	Integrator complex subunit 4 OS=Mus musculus OX=10090 GN=Ints4 PE=1 SV=1	Q8CIM8	108 kDa	0.3
1128	Importin subunit beta-1 OS=Mus musculus OX=10090 GN=Kpnb1 PE=1 SV=2	P70168	97 kDa	0.3
1103	T-complex protein 1 subunit theta OS=Mus musculus OX=10090 GN=Cct8 PE=1 SV=3	P42932	60 kDa	0.3
1117	Syntaxin-2 OS=Mus musculus OX=10090 GN=Stx2 PE=1 SV=1	Q00262	33 kDa	0.3
1100	Ribonucleoprotein PTB-binding 1 OS=Mus musculus OX=10090 GN=Raver1 PE=1 SV=2	Q9CW46	79 kDa	0.3
1139	Ephrin type-A receptor 2 OS=Mus musculus OX=10090 GN=Epha2 PE=1 SV=3	Q03145	109 kDa	0.3
1124	Zinc finger and BTB domain-containing protein 7A OS=Mus musculus OX=10090 GN=Zbtb7a PE=1 SV=2	O88939	60 kDa	0.3
1107	LIM domain and actin-binding protein 1 OS=Mus musculus OX=10090 GN=Lima1 PE=1 SV=3	Q9ERG0	84 kDa	0.3
1111	RNA cytidine acetyltransferase OS=Mus musculus OX=10090 GN=Nat10 PE=1 SV=1	Q8K224	115 kDa	0.3
1064	Lamina-associated polypeptide 2, isoforms beta/delta/epsilon/gamma OS=Mus musculus OX=10090 GN=Tmpo PE=1 SV=4	Q61029	50 kDa	0.3
1119	Far upstream element-binding protein 2 OS=Mus musculus OX=10090 GN=Khsrp PE=1 SV=2	Q3U0V1	77 kDa	0.3
1068	Nucleolar protein 56 OS=Mus musculus OX=10090 GN=Nop56 PE=1 SV=2	Q9D6Z1	64 kDa	0.3
1097	MICOS complex subunit Mic60 OS=Mus musculus OX=10090 GN=Immt PE=1 SV=1	Q8CAQ8	84 kDa	0.3
1112	RNA-binding protein 7 OS=Mus musculus OX=10090 GN=Rbm7 PE=1 SV=1	Q9CQT2	30 kDa	0.3
1136	Cadherin-2 OS=Mus musculus OX=10090 GN=Cdh2 PE=1 SV=2	P15116	100 kDa	0.3
1066	Serine/threonine-protein phosphatase PP1-alpha catalytic subunit OS=Mus musculus OX=10090 GN=Ppp1ca PE=1 SV=1	P62137	38 kDa	0.3
1081	Regulator of chromosome condensation OS=Mus musculus OX=10090 GN=Rcc1 PE=1 SV=1	Q8VE37	45 kDa	0.3
1098	Dynamin-2 OS=Mus musculus OX=10090 GN=Dnm2 PE=1 SV=2	P39054	98 kDa	0.3
1069	RNA-binding protein 10 OS=Mus musculus OX=10090 GN=Rbm10 PE=1 SV=1	Q99KG3	103 kDa	0.3
1135	T-complex protein 1 subunit beta OS=Mus musculus OX=10090 GN=Cct2 PE=1 SV=4	P80314	57 kDa	0.3
1106	Nucleolar complex protein 4 homolog OS=Mus musculus OX=10090 GN=Noc4l PE=2 SV=1	Q8BHY2	59 kDa	0.3
1137	A-kinase anchor protein 8 OS=Mus musculus OX=10090 GN=Akap8 PE=1 SV=1	Q9DBR0	76 kDa	0.3
1065	Alkyldihydroxyacetonephosphate synthase, peroxisomal OS=Mus musculus OX=10090 GN=Agps PE=1 SV=1	Q8C0I1	72 kDa	0.3
1067	Exocyst complex component 7 OS=Mus musculus OX=10090 GN=Exoc7 PE=1 SV=2	O35250	80 kDa	0.3
1127	Poly(U)-binding-splicing factor PUF60 OS=Mus musculus OX=10090 GN=Puf60 PE=1 SV=2	Q3UEB3	60 kDa	0.3
1115	RNA-binding protein FUS OS=Mus musculus OX=10090 GN=Fus PE=1 SV=1	P56959	53 kDa	0.3
1123	Eukaryotic translation initiation factor 2 subunit 2 OS=Mus musculus OX=10090 GN=Eif2s2 PE=1 SV=1	Q99L45	38 kDa	0.3
1095	La-related protein 7 OS=Mus musculus OX=10090 GN=Larp7 PE=1 SV=2	Q05CL8	65 kDa	0.3
1084	Ras-related protein Ral-B OS=Mus musculus OX=10090 GN=Ralb PE=1 SV=1	Q9JIW9	23 kDa	0.3
1090	40S ribosomal protein S6 OS=Mus musculus OX=10090 GN=Rps6 PE=1 SV=1	P62754	29 kDa	0.3
1073	Rho GTPase-activating protein 11A OS=Mus musculus OX=10090 GN=Arhgap11a PE=1 SV=2	Q80Y19	108 kDa	0.3
1114	Cyclin-Y OS=Mus musculus OX=10090 GN=Ccny PE=1 SV=1	Q8BGU5	39 kDa	0.3
1120	ATP-binding cassette sub-family D member 3 OS=Mus musculus OX=10090 GN=Abcd3 PE=1 SV=2	P55096	75 kDa	0.3
1077	Protein phosphatase 1 regulatory subunit 12A OS=Mus musculus OX=10090 GN=Ppp1r12a PE=1 SV=2	Q9DBR7	115 kDa	0.3
1062	Solute carrier family 2, facilitated glucose transporter member 1 OS=Mus musculus OX=10090 GN=Slc2a1 PE=1 SV=4	P17809	54 kDa	0.3
1096	Talin-1 OS=Mus musculus OX=10090 GN=Tln1 PE=1 SV=2	P26039	270 kDa	0.3
1075	SWISS-PROT:P12763 (Bos taurus) Alpha-2-HS-glycoprotein precursor	P12763	38 kDa	0.3
1126	Unconventional myosin-Va OS=Mus musculus OX=10090 GN=Myo5a PE=1 SV=2	Q99104	216 kDa	0.3
1094	26S proteasome non-ATPase regulatory subunit 1 OS=Mus musculus OX=10090 GN=Psmd1 PE=1 SV=1	Q3TXS7	106 kDa	0.3
1070	Signal-induced proliferation-associated 1-like protein 1 OS=Mus musculus OX=10090 GN=Sipa1l1 PE=1 SV=2	Q8C0T5	197 kDa	0.3
1063	Transgelin-2 OS=Mus musculus OX=10090 GN=Tagln2 PE=1 SV=4	Q9WVA4	22 kDa	0.3
1118	TREMBL:Q3SX28;Q5KR48 (Bos taurus) Tropomyosin 2	Q3SX28	33 kDa	0.3
1109	UDP-N-acetylglucosamine--peptide N-acetylglucosaminyltransferase 110 kDa subunit OS=Mus musculus OX=10090 GN=Ogt PE=1 SV=2	Q8CGY8	117 kDa	0.3
1087	Extended synaptotagmin-2 OS=Mus musculus OX=10090 GN=Esyt2 PE=1 SV=1	Q3TZZ7	94 kDa	0.3
1088	SWI/SNF-related matrix-associated actin-dependent regulator of chromatin subfamily E member 1 OS=Mus musculus OX=10090 GN=Smarce1 PE=1 SV=1	O54941	47 kDa	0.3
1099	Synaptopodin OS=Mus musculus OX=10090 GN=Synpo PE=1 SV=2	Q8CC35	100 kDa	0.3
1130	SWISS-PROT:Q86YZ3 Tax_Id=9606 Gene_Symbol=HRNR Hornerin	Q86YZ3	282 kDa	0.3
1078	Syntaxin-binding protein 2 OS=Mus musculus OX=10090 GN=Stxbp2 PE=1 SV=1	Q64324	66 kDa	0.3
1140	NADH dehydrogenase [ubiquinone] flavoprotein 1, mitochondrial OS=Mus musculus OX=10090 GN=Ndufv1 PE=1 SV=1	Q91YT0	51 kDa	0.3
1141	Signal peptidase complex subunit 2 OS=Mus musculus OX=10090 GN=Spcs2 PE=1 SV=1	Q9CYN2	25 kDa	0.3
1104	CD9 antigen OS=Mus musculus OX=10090 GN=Cd9 PE=1 SV=2	P40240	25 kDa	0.3
1074	Transcription initiation factor TFIID subunit 5 OS=Mus musculus OX=10090 GN=Taf5 PE=1 SV=1	Q8C092	87 kDa	0.3
1131	26S proteasome non-ATPase regulatory subunit 4 OS=Mus musculus OX=10090 GN=Psmd4 PE=1 SV=1	O35226	41 kDa	0.3
1101	Desmoglein-1-alpha OS=Mus musculus OX=10090 GN=Dsg1a PE=2 SV=2	Q61495	115 kDa	0.3
1105	Syntaxin-3 OS=Mus musculus OX=10090 GN=Stx3 PE=1 SV=1	Q64704	33 kDa	0.3
1113	Nuclear factor NF-kappa-B p105 subunit OS=Mus musculus OX=10090 GN=Nfkb1 PE=1 SV=2	P25799	106 kDa	0.3
1122	Nuclear receptor subfamily 2 group C member 1 OS=Mus musculus OX=10090 GN=Nr2c1 PE=1 SV=3	Q505F1	65 kDa	0.3
1108	Nucleolar MIF4G domain-containing protein 1 OS=Mus musculus OX=10090 GN=Nom1 PE=1 SV=2	Q3UFM5	96 kDa	0.3
1102	Reticulocalbin-2 OS=Mus musculus OX=10090 GN=Rcn2 PE=1 SV=1	Q8BP92	37 kDa	0.3
1092	5'-AMP-activated protein kinase subunit gamma-1 OS=Mus musculus OX=10090 GN=Prkag1 PE=1 SV=2	O54950	38 kDa	0.3
1082	26S proteasome non-ATPase regulatory subunit 12 OS=Mus musculus OX=10090 GN=Psmd12 PE=1 SV=4	Q9D8W5	53 kDa	0.3
1076	Staphylococcal nuclease domain-containing protein 1 OS=Mus musculus OX=10090 GN=Snd1 PE=1 SV=1	Q78PY7	102 kDa	0.3
1086	Polynucleotide 5'-hydroxyl-kinase NOL9 OS=Mus musculus OX=10090 GN=Nol9 PE=1 SV=1	Q3TZX8	81 kDa	0.3
1083	Macrophage-capping protein OS=Mus musculus OX=10090 GN=Capg PE=1 SV=2	P24452	39 kDa	0.3
1072	Ras-related protein Rab-14 OS=Mus musculus OX=10090 GN=Rab14 PE=1 SV=3	Q91V41	24 kDa	0.3
1223	Transcription factor jun-B OS=Mus musculus OX=10090 GN=Junb PE=1 SV=1	P09450	36 kDa	0.2
1192	60S ribosomal protein L3 OS=Mus musculus OX=10090 GN=Rpl3 PE=1 SV=3	P27659	46 kDa	0.2
1209	ATP-dependent RNA helicase A OS=Mus musculus OX=10090 GN=Dhx9 PE=1 SV=2	O70133	149 kDa	0.2
1215	Probable 28S rRNA (cytosine-C(5))-methyltransferase OS=Mus musculus OX=10090 GN=Nop2 PE=1 SV=1	Q922K7	87 kDa	0.2
1167	SWI/SNF-related matrix-associated actin-dependent regulator of chromatin subfamily A member 5 OS=Mus musculus OX=10090 GN=Smarca5 PE=1 SV=1	Q91ZW3	122 kDa	0.2
1234	Caprin-1 OS=Mus musculus OX=10090 GN=Caprin1 PE=1 SV=2	Q60865	78 kDa	0.2
1191	Polypyrimidine tract-binding protein 1 OS=Mus musculus OX=10090 GN=Ptbp1 PE=1 SV=2	P17225	56 kDa	0.2
1174	Runt-related transcription factor 1 OS=Mus musculus OX=10090 GN=Runx1 PE=1 SV=1	Q03347	49 kDa	0.2
1201	Integrin beta-4 OS=Mus musculus OX=10090 GN=Itgb4 PE=1 SV=1	A2A863	202 kDa	0.2
1142	RNA binding motif protein, X-linked-like-1 OS=Mus musculus OX=10090 GN=Rbmxl1 PE=2 SV=1	Q91VM5	42 kDa	0.2
1232	Ribosomal L1 domain-containing protein 1 OS=Mus musculus OX=10090 GN=Rsl1d1 PE=1 SV=1	Q8BVY0	50 kDa	0.2
1163	Exosome RNA helicase MTR4 OS=Mus musculus OX=10090 GN=Mtrex PE=1 SV=1	Q9CZU3	118 kDa	0.2
1180	Heterogeneous nuclear ribonucleoprotein M OS=Mus musculus OX=10090 GN=Hnrnpm PE=1 SV=3	Q9D0E1	78 kDa	0.2
1219	5'-3' exoribonuclease 2 OS=Mus musculus OX=10090 GN=Xrn2 PE=1 SV=1	Q9DBR1	109 kDa	0.2
1224	U3 small nucleolar ribonucleoprotein protein IMP4 OS=Mus musculus OX=10090 GN=Imp4 PE=2 SV=1	Q8VHZ7	34 kDa	0.2
1200	Catenin alpha-1 OS=Mus musculus OX=10090 GN=Ctnna1 PE=1 SV=1	P26231	100 kDa	0.2
1213	Ras-related protein R-Ras2 OS=Mus musculus OX=10090 GN=Rras2 PE=1 SV=1	P62071	23 kDa	0.2
1218	Bromodomain adjacent to zinc finger domain protein 1A OS=Mus musculus OX=10090 GN=Baz1a PE=1 SV=3	O88379	178 kDa	0.2
1230	Forkhead box protein P4 OS=Mus musculus OX=10090 GN=Foxp4 PE=1 SV=1	Q9DBY0	86 kDa	0.2
1199	U3 small nucleolar RNA-associated protein 14 homolog A OS=Mus musculus OX=10090 GN=Utp14a PE=1 SV=1	Q640M1	87 kDa	0.2
1211	Ras-related protein Rap-2b OS=Mus musculus OX=10090 GN=Rap2b PE=1 SV=1	P61226	21 kDa	0.2
1225	Cell division control protein 42 homolog OS=Mus musculus OX=10090 GN=Cdc42 PE=1 SV=2	P60766	21 kDa	0.2
1160	Catenin delta-1 OS=Mus musculus OX=10090 GN=Ctnnd1 PE=1 SV=2	P30999	105 kDa	0.2
1159	General transcription factor II-I OS=Mus musculus OX=10090 GN=Gtf2i PE=1 SV=3	Q9ESZ8	112 kDa	0.2
1188	60S ribosomal protein L13a OS=Mus musculus OX=10090 GN=Rpl13a PE=1 SV=4	P19253	23 kDa	0.2
1194	Small nuclear ribonucleoprotein-associated protein B OS=Mus musculus OX=10090 GN=Snrpb PE=1 SV=1	P27048	24 kDa	0.2
1208	WD repeat-containing protein 3 OS=Mus musculus OX=10090 GN=Wdr3 PE=1 SV=1	Q8BHB4	106 kDa	0.2
1202	Major prion protein OS=Mus musculus OX=10090 GN=Prnp PE=1 SV=2	P04925	28 kDa	0.2
1172	Transcription intermediary factor 1-beta OS=Mus musculus OX=10090 GN=Trim28 PE=1 SV=3	Q62318	89 kDa	0.2
1144	Heterogeneous nuclear ribonucleoprotein A0 OS=Mus musculus OX=10090 GN=Hnrnpa0 PE=1 SV=1	Q9CX86	31 kDa	0.2
1154	Serine/threonine-protein phosphatase PP1-beta catalytic subunit OS=Mus musculus OX=10090 GN=Ppp1cb PE=1 SV=3	P62141	37 kDa	0.2
1175	Ras-related protein R-Ras OS=Mus musculus OX=10090 GN=Rras PE=1 SV=1	P10833	24 kDa	0.2
1181	60S ribosomal protein L28 OS=Mus musculus OX=10090 GN=Rpl28 PE=1 SV=2	P41105	16 kDa	0.2
1195	RNA-binding protein 15 OS=Mus musculus OX=10090 GN=Rbm15 PE=1 SV=1	Q0VBL3	106 kDa	0.2
1182	Ribosomal biogenesis protein LAS1L OS=Mus musculus OX=10090 GN=Las1l PE=1 SV=1	A2BE28	89 kDa	0.2
1206	Phosphatidylinositol-binding clathrin assembly protein OS=Mus musculus OX=10090 GN=Picalm PE=1 SV=1	Q7M6Y3	72 kDa	0.2
1164	Epsin-2 OS=Mus musculus OX=10090 GN=Epn2 PE=1 SV=1	Q8CHU3	63 kDa	0.2
1146	NADH dehydrogenase [ubiquinone] 1 alpha subcomplex subunit 9, mitochondrial OS=Mus musculus OX=10090 GN=Ndufa9 PE=1 SV=2	Q9DC69	43 kDa	0.2
1170	BUB3-interacting and GLEBS motif-containing protein ZNF207 OS=Mus musculus OX=10090 GN=Znf207 PE=1 SV=1	Q9JMD0	53 kDa	0.2
1226	Taperin OS=Mus musculus OX=10090 GN=Tprn PE=1 SV=1	A2AI08	80 kDa	0.2
1147	Neurabin-2 OS=Mus musculus OX=10090 GN=Ppp1r9b PE=1 SV=1	Q6R891	90 kDa	0.2
1157	Cytoplasmic dynein 1 intermediate chain 2 OS=Mus musculus OX=10090 GN=Dync1i2 PE=1 SV=1	O88487	68 kDa	0.2
1149	Glutamine--fructose-6-phosphate aminotransferase [isomerizing] 1 OS=Mus musculus OX=10090 GN=Gfpt1 PE=1 SV=3	P47856	79 kDa	0.2
1152	5'-nucleotidase OS=Mus musculus OX=10090 GN=Nt5e PE=1 SV=2	Q61503	64 kDa	0.2
1229	Proline-, glutamic acid- and leucine-rich protein 1 OS=Mus musculus OX=10090 GN=Pelp1 PE=1 SV=2	Q9DBD5	118 kDa	0.2
1193	Fructose-bisphosphate aldolase A OS=Mus musculus OX=10090 GN=Aldoa PE=1 SV=2	P05064	39 kDa	0.2
1178	Alpha-centractin OS=Mus musculus OX=10090 GN=Actr1a PE=1 SV=1	P61164	43 kDa	0.2
1227	Mesothelin OS=Mus musculus OX=10090 GN=Msln PE=1 SV=1	Q61468	69 kDa	0.2
1198	PDZ and LIM domain protein 7 OS=Mus musculus OX=10090 GN=Pdlim7 PE=1 SV=1	Q3TJD7	50 kDa	0.2
1145	ETS-related transcription factor Elf-1 OS=Mus musculus OX=10090 GN=Elf1 PE=1 SV=1	Q60775	66 kDa	0.2
1158	DNA topoisomerase 1 OS=Mus musculus OX=10090 GN=Top1 PE=1 SV=2	Q04750	91 kDa	0.2
1214	Septin-9 OS=Mus musculus OX=10090 GN=Septin9 PE=1 SV=1	Q80UG5	66 kDa	0.2
1205	Ras-related C3 botulinum toxin substrate 1 OS=Mus musculus OX=10090 GN=Rac1 PE=1 SV=1	P63001	21 kDa	0.2
1203	Serine protease HTRA1 OS=Mus musculus OX=10090 GN=Htra1 PE=1 SV=2	Q9R118	51 kDa	0.2
1186	CD109 antigen OS=Mus musculus OX=10090 GN=Cd109 PE=1 SV=1	Q8R422	162 kDa	0.2
1228	Annexin A1 OS=Mus musculus OX=10090 GN=Anxa1 PE=1 SV=2	P10107	39 kDa	0.2
1220	Supervillin OS=Mus musculus OX=10090 GN=Svil PE=1 SV=1	Q8K4L3	243 kDa	0.2
1216	Interleukin enhancer-binding factor 3 OS=Mus musculus OX=10090 GN=Ilf3 PE=1 SV=2	Q9Z1X4	96 kDa	0.2
1173	NADH-ubiquinone oxidoreductase 75 kDa subunit, mitochondrial OS=Mus musculus OX=10090 GN=Ndufs1 PE=1 SV=2	Q91VD9	80 kDa	0.2
1179	Filamin-A OS=Mus musculus OX=10090 GN=Flna PE=1 SV=5	Q8BTM8	281 kDa	0.2
1210	FERM, ARHGEF and pleckstrin domain-containing protein 1 OS=Mus musculus OX=10090 GN=Farp1 PE=1 SV=1	F8VPU2	119 kDa	0.2
1187	Mitochondrial import receptor subunit TOM22 homolog OS=Mus musculus OX=10090 GN=Tomm22 PE=1 SV=3	Q9CPQ3	16 kDa	0.2
1207	Spectrin beta chain, non-erythrocytic 1 OS=Mus musculus OX=10090 GN=Sptbn1 PE=1 SV=2	Q62261	274 kDa	0.2
1221	PC4 and SFRS1-interacting protein OS=Mus musculus OX=10090 GN=Psip1 PE=1 SV=1	Q99JF8	60 kDa	0.2
1212	Synaptosomal-associated protein 23 OS=Mus musculus OX=10090 GN=Snap23 PE=1 SV=1	O09044	23 kDa	0.2
1231	Myosin regulatory light chain 12B OS=Mus musculus OX=10090 GN=Myl12b PE=1 SV=2	Q3THE2	20 kDa	0.2
1185	ER membrane protein complex subunit 1 OS=Mus musculus OX=10090 GN=Emc1 PE=1 SV=1	Q8C7X2	112 kDa	0.2
1161	SNW domain-containing protein 1 OS=Mus musculus OX=10090 GN=Snw1 PE=1 SV=3	Q9CSN1	61 kDa	0.2
1168	Eukaryotic translation initiation factor 6 OS=Mus musculus OX=10090 GN=Eif6 PE=1 SV=2	O55135	27 kDa	0.2
1143	Vesicle transport protein GOT1B OS=Mus musculus OX=10090 GN=Golt1b PE=1 SV=1	Q9CR60	15 kDa	0.2
1196	Tropomyosin alpha-1 chain OS=Mus musculus OX=10090 GN=Tpm1 PE=1 SV=1	P58771	33 kDa	0.2
1189	A-kinase anchor protein 2 OS=Mus musculus OX=10090 GN=Akap2 PE=1 SV=3	O54931	99 kDa	0.2
1148	26S proteasome regulatory subunit 6A OS=Mus musculus OX=10090 GN=Psmc3 PE=1 SV=2	O88685	50 kDa	0.2
1177	Multidrug resistance-associated protein 1 OS=Mus musculus OX=10090 GN=Abcc1 PE=1 SV=1	O35379	171 kDa	0.2
1171	Heterogeneous nuclear ribonucleoprotein F OS=Mus musculus OX=10090 GN=Hnrnpf PE=1 SV=3	Q9Z2X1	46 kDa	0.2
1162	Protein enabled homolog OS=Mus musculus OX=10090 GN=Enah PE=1 SV=2	Q03173	86 kDa	0.2
1150	Exocyst complex component 4 OS=Mus musculus OX=10090 GN=Exoc4 PE=1 SV=2	O35382	111 kDa	0.2
1197	Erbin OS=Mus musculus OX=10090 GN=Erbin PE=1 SV=3	Q80TH2	157 kDa	0.2
1153	Clathrin heavy chain 1 OS=Mus musculus OX=10090 GN=Cltc PE=1 SV=3	Q68FD5	192 kDa	0.2
1233	Receptor-type tyrosine-protein phosphatase gamma OS=Mus musculus OX=10090 GN=Ptprg PE=1 SV=1	Q05909	161 kDa	0.2
1176	Retinoblastoma-binding protein 5 OS=Mus musculus OX=10090 GN=Rbbp5 PE=1 SV=2	Q8BX09	59 kDa	0.2
1217	Eukaryotic translation initiation factor 3 subunit F OS=Mus musculus OX=10090 GN=Eif3f PE=1 SV=2	Q9DCH4	38 kDa	0.2
1222	Cohesin subunit SA-2 OS=Mus musculus OX=10090 GN=Stag2 PE=1 SV=3	O35638	141 kDa	0.2
1204	High mobility group protein HMG-I/HMG-Y OS=Mus musculus OX=10090 GN=Hmga1 PE=1 SV=4	P17095	12 kDa	0.2
1169	Ezrin OS=Mus musculus OX=10090 GN=Ezr PE=1 SV=3	P26040	69 kDa	0.2
1155	Eukaryotic translation initiation factor 2 subunit 1 OS=Mus musculus OX=10090 GN=Eif2s1 PE=1 SV=3	Q6ZWX6	36 kDa	0.2
1183	Cyclin-dependent kinase 1 OS=Mus musculus OX=10090 GN=Cdk1 PE=1 SV=3	P11440	34 kDa	0.2
1190	WD repeat-containing protein 82 OS=Mus musculus OX=10090 GN=Wdr82 PE=1 SV=1	Q8BFQ4	35 kDa	0.2
1184	Class E basic helix-loop-helix protein 40 OS=Mus musculus OX=10090 GN=Bhlhe40 PE=1 SV=1	O35185	45 kDa	0.2
1166	Ribosomal RNA processing protein 1 homolog B OS=Mus musculus OX=10090 GN=Rrp1b PE=1 SV=2	Q91YK2	81 kDa	0.2
1165	Probable ATP-dependent RNA helicase DDX46 OS=Mus musculus OX=10090 GN=Ddx46 PE=1 SV=2	Q569Z5	117 kDa	0.2
1156	N-acetylgalactosaminyltransferase 7 OS=Mus musculus OX=10090 GN=Galnt7 PE=1 SV=2	Q80VA0	75 kDa	0.2
1151	Serine hydroxymethyltransferase, mitochondrial OS=Mus musculus OX=10090 GN=Shmt2 PE=1 SV=1	Q9CZN7	56 kDa	0.2
1285	Polyadenylate-binding protein 2 OS=Mus musculus OX=10090 GN=Pabpn1 PE=1 SV=3	Q8CCS6	32 kDa	0.1
1275	Plakophilin-3 OS=Mus musculus OX=10090 GN=Pkp3 PE=1 SV=2	Q9QY23	87 kDa	0.1
1248	Zinc finger CCHC domain-containing protein 8 OS=Mus musculus OX=10090 GN=Zcchc8 PE=1 SV=3	Q9CYA6	78 kDa	0.1
1257	Nucleolin OS=Mus musculus OX=10090 GN=Ncl PE=1 SV=2	P09405	77 kDa	0.1
1261	Nucleolar RNA helicase 2 OS=Mus musculus OX=10090 GN=Ddx21 PE=1 SV=3	Q9JIK5	94 kDa	0.1
1246	Runt-related transcription factor 2 OS=Mus musculus OX=10090 GN=Runx2 PE=1 SV=2	Q08775	66 kDa	0.1
1279	Carboxy-terminal domain RNA polymerase II polypeptide A small phosphatase 1 OS=Mus musculus OX=10090 GN=Ctdsp1 PE=1 SV=1	P58466	29 kDa	0.1
1247	60S ribosomal protein L4 OS=Mus musculus OX=10090 GN=Rpl4 PE=1 SV=3	Q9D8E6	47 kDa	0.1
1258	H/ACA ribonucleoprotein complex subunit 2 OS=Mus musculus OX=10090 GN=Nhp2 PE=1 SV=1	Q9CRB2	17 kDa	0.1
1271	Mitochondrial proton/calcium exchanger protein OS=Mus musculus OX=10090 GN=Letm1 PE=1 SV=1	Q9Z2I0	83 kDa	0.1
1266	60S ribosomal protein L38 OS=Mus musculus OX=10090 GN=Rpl38 PE=1 SV=3	Q9JJI8	8 kDa	0.1
1282	Tyrosine-protein kinase Lyn OS=Mus musculus OX=10090 GN=Lyn PE=1 SV=4	P25911	59 kDa	0.1
1241	Leukocyte surface antigen CD47 OS=Mus musculus OX=10090 GN=Cd47 PE=1 SV=2	Q61735	33 kDa	0.1
1269	Disintegrin and metalloproteinase domain-containing protein 9 OS=Mus musculus OX=10090 GN=Adam9 PE=1 SV=2	Q61072	92 kDa	0.1
1278	Unconventional myosin-Ib OS=Mus musculus OX=10090 GN=Myo1b PE=1 SV=3	P46735	129 kDa	0.1
1244	Heterogeneous nuclear ribonucleoprotein L OS=Mus musculus OX=10090 GN=Hnrnpl PE=1 SV=2	Q8R081	64 kDa	0.1
1262	60S ribosomal protein L6 OS=Mus musculus OX=10090 GN=Rpl6 PE=1 SV=3	P47911	34 kDa	0.1
1237	Ras-related protein Rap-2c OS=Mus musculus OX=10090 GN=Rap2c PE=1 SV=1	Q8BU31	21 kDa	0.1
1255	Guanine nucleotide-binding protein-like 3 OS=Mus musculus OX=10090 GN=Gnl3 PE=1 SV=2	Q8CI11	61 kDa	0.1
1283	Caveolae-associated protein 1 OS=Mus musculus OX=10090 GN=Cavin1 PE=1 SV=1	O54724	44 kDa	0.1
1252	Galectin-8 OS=Mus musculus OX=10090 GN=Lgals8 PE=1 SV=1	Q9JL15	36 kDa	0.1
1235	Unconventional myosin-Ic OS=Mus musculus OX=10090 GN=Myo1c PE=1 SV=2	Q9WTI7	122 kDa	0.1
1263	ATP-dependent RNA helicase DDX18 OS=Mus musculus OX=10090 GN=Ddx18 PE=1 SV=1	Q8K363	74 kDa	0.1
1249	Cell growth-regulating nucleolar protein OS=Mus musculus OX=10090 GN=Lyar PE=1 SV=2	Q08288	44 kDa	0.1
1272	RNA polymerase II-associated factor 1 homolog OS=Mus musculus OX=10090 GN=Paf1 PE=1 SV=1	Q8K2T8	61 kDa	0.1
1284	Pre-mRNA-splicing regulator WTAP OS=Mus musculus OX=10090 GN=Wtap PE=1 SV=3	Q9ER69	44 kDa	0.1
1259	Huntingtin-interacting protein 1-related protein OS=Mus musculus OX=10090 GN=Hip1r PE=1 SV=2	Q9JKY5	119 kDa	0.1
1253	High mobility group protein HMGI-C OS=Mus musculus OX=10090 GN=Hmga2 PE=1 SV=1	P52927	12 kDa	0.1
1254	Tight junction protein ZO-1 OS=Mus musculus OX=10090 GN=Tjp1 PE=1 SV=2	P39447	195 kDa	0.1
1243	Polypyrimidine tract-binding protein 3 OS=Mus musculus OX=10090 GN=Ptbp3 PE=1 SV=1	Q8BHD7	57 kDa	0.1
1240	Lipoma-preferred partner homolog OS=Mus musculus OX=10090 GN=Lpp PE=1 SV=1	Q8BFW7	66 kDa	0.1
1242	Filamin-B OS=Mus musculus OX=10090 GN=Flnb PE=1 SV=3	Q80X90	278 kDa	0.1
1277	Spectrin alpha chain, non-erythrocytic 1 OS=Mus musculus OX=10090 GN=Sptan1 PE=1 SV=4	P16546	285 kDa	0.1
1268	Integrin alpha-3 OS=Mus musculus OX=10090 GN=Itga3 PE=1 SV=1	Q62470	117 kDa	0.1
1238	Unconventional myosin-Ie OS=Mus musculus OX=10090 GN=Myo1e PE=1 SV=1	E9Q634	127 kDa	0.1
1270	Transcription factor MafG OS=Mus musculus OX=10090 GN=Mafg PE=1 SV=1	O54790	18 kDa	0.1
1281	Afadin OS=Mus musculus OX=10090 GN=Afdn PE=1 SV=3	Q9QZQ1	207 kDa	0.1
1274	Nuclear mitotic apparatus protein 1 OS=Mus musculus OX=10090 GN=Numa1 PE=1 SV=1	E9Q7G0	236 kDa	0.1
1245	Adenylate kinase isoenzyme 1 OS=Mus musculus OX=10090 GN=Ak1 PE=1 SV=1	Q9R0Y5	22 kDa	0.1
1250	MICAL-like protein 2 OS=Mus musculus OX=10090 GN=Micall2 PE=1 SV=1	Q3TN34	108 kDa	0.1
1256	Calpain-5 OS=Mus musculus OX=10090 GN=Capn5 PE=1 SV=1	O08688	73 kDa	0.1
1264	Myosin light polypeptide 6 OS=Mus musculus OX=10090 GN=Myl6 PE=1 SV=3	Q60605	17 kDa	0.1
1260	Nucleolar transcription factor 1 OS=Mus musculus OX=10090 GN=Ubtf PE=1 SV=1	P25976	90 kDa	0.1
1265	Tumor necrosis factor receptor superfamily member 23 OS=Mus musculus OX=10090 GN=Tnfrsf23 PE=2 SV=2	Q9ER63	20 kDa	0.1
1267	Cordon-bleu protein-like 1 OS=Mus musculus OX=10090 GN=Cobll1 PE=1 SV=2	Q3UMF0	137 kDa	0.1
1276	Serine/threonine-protein phosphatase 2A 65 kDa regulatory subunit A beta isoform OS=Mus musculus OX=10090 GN=Ppp2r1b PE=1 SV=2	Q7TNP2	66 kDa	0.1
1273	PRKC apoptosis WT1 regulator protein OS=Mus musculus OX=10090 GN=Pawr PE=1 SV=2	Q925B0	36 kDa	0.1
1280	Probable ATP-dependent RNA helicase DDX10 OS=Mus musculus OX=10090 GN=Ddx10 PE=1 SV=2	Q80Y44	101 kDa	0.1
1236	Stomatin-like protein 2, mitochondrial OS=Mus musculus OX=10090 GN=Stoml2 PE=1 SV=1	Q99JB2	38 kDa	0.1
1239	mRNA turnover protein 4 homolog OS=Mus musculus OX=10090 GN=Mrto4 PE=1 SV=1	Q9D0I8	28 kDa	0.1
1251	Nuclear valosin-containing protein-like OS=Mus musculus OX=10090 GN=Nvl PE=1 SV=1	Q9DBY8	94 kDa	0.1
1287	Transcription factor jun-D OS=Mus musculus OX=10090 GN=Jund PE=1 SV=1	P15066	35 kDa	0.09
1293	Protein XRP2 OS=Mus musculus OX=10090 GN=Rp2 PE=1 SV=3	Q9EPK2	39 kDa	0.09
1286	Serine/arginine-rich splicing factor 7 OS=Mus musculus OX=10090 GN=Srsf7 PE=1 SV=1	Q8BL97	31 kDa	0.09
1292	Pre-mRNA-splicing factor SLU7 OS=Mus musculus OX=10090 GN=Slu7 PE=1 SV=1	Q8BHJ9	68 kDa	0.09
1290	Probable ATP-dependent RNA helicase DDX52 OS=Mus musculus OX=10090 GN=Ddx52 PE=2 SV=2	Q8K301	67 kDa	0.09
1289	pre-rRNA 2'-O-ribose RNA methyltransferase FTSJ3 OS=Mus musculus OX=10090 GN=Ftsj3 PE=1 SV=1	Q9DBE9	96 kDa	0.09
1294	Ras GTPase-activating protein-binding protein 1 OS=Mus musculus OX=10090 GN=G3bp1 PE=1 SV=1	P97855	52 kDa	0.09
1291	Moesin OS=Mus musculus OX=10090 GN=Msn PE=1 SV=3	P26041	68 kDa	0.09
1288	Cation-dependent mannose-6-phosphate receptor OS=Mus musculus OX=10090 GN=M6pr PE=1 SV=1	P24668	31 kDa	0.09
1296	Zinc finger protein 148 OS=Mus musculus OX=10090 GN=Znf148 PE=1 SV=2	Q61624	89 kDa	0.08
1298	Upstream stimulatory factor 2 OS=Mus musculus OX=10090 GN=Usf2 PE=1 SV=1	Q64705	37 kDa	0.08
1299	Krueppel-like factor 5 OS=Mus musculus OX=10090 GN=Klf5 PE=1 SV=2	Q9Z0Z7	50 kDa	0.08
1302	Sorting and assembly machinery component 50 homolog OS=Mus musculus OX=10090 GN=Samm50 PE=1 SV=1	Q8BGH2	52 kDa	0.08
1295	Urokinase plasminogen activator surface receptor OS=Mus musculus OX=10090 GN=Plaur PE=1 SV=1	P35456	35 kDa	0.08
1303	Myeloid-associated differentiation marker OS=Mus musculus OX=10090 GN=Myadm PE=1 SV=2	O35682	35 kDa	0.08
1297	Myosin-9 OS=Mus musculus OX=10090 GN=Myh9 PE=1 SV=4	Q8VDD5	226 kDa	0.08
1300	Inositol 1,4,5-trisphosphate receptor type 3 OS=Mus musculus OX=10090 GN=Itpr3 PE=1 SV=3	P70227	304 kDa	0.08
1301	Transmembrane emp24 domain-containing protein 9 OS=Mus musculus OX=10090 GN=Tmed9 PE=1 SV=2	Q99KF1	27 kDa	0.08
1307	Protein RRP5 homolog OS=Mus musculus OX=10090 GN=Pdcd11 PE=1 SV=2	Q6NS46	208 kDa	0.07
1306	Tight junction protein ZO-2 OS=Mus musculus OX=10090 GN=Tjp2 PE=1 SV=2	Q9Z0U1	131 kDa	0.07
1309	Ras-related protein Rap-1A OS=Mus musculus OX=10090 GN=Rap1a PE=1 SV=1	P62835	21 kDa	0.07
1308	Ras-related protein Rap-1b OS=Mus musculus OX=10090 GN=Rap1b PE=1 SV=2	Q99JI6	21 kDa	0.07
1304	SCY1-like protein 2 OS=Mus musculus OX=10090 GN=Scyl2 PE=1 SV=1	Q8CFE4	103 kDa	0.07
1305	Cysteine-rich protein 2 OS=Mus musculus OX=10090 GN=Crip2 PE=1 SV=1	Q9DCT8	23 kDa	0.07
1316	Transcription factor MafK OS=Mus musculus OX=10090 GN=Mafk PE=1 SV=1	Q61827	18 kDa	0.06
1310	Thyroid hormone receptor-associated protein 3 OS=Mus musculus OX=10090 GN=Thrap3 PE=1 SV=1	Q569Z6	108 kDa	0.06
1314	Ribosomal RNA-processing protein 7 homolog A OS=Mus musculus OX=10090 GN=Rrp7a PE=2 SV=1	Q9D1C9	32 kDa	0.06
1315	Palmitoyltransferase ZDHHC5 OS=Mus musculus OX=10090 GN=Zdhhc5 PE=1 SV=1	Q8VDZ4	78 kDa	0.06
1313	Dystroglycan OS=Mus musculus OX=10090 GN=Dag1 PE=1 SV=4	Q62165	97 kDa	0.06
1312	Nexilin OS=Mus musculus OX=10090 GN=Nexn PE=1 SV=3	Q7TPW1	72 kDa	0.06
1311	Uridine 5'-monophosphate synthase OS=Mus musculus OX=10090 GN=Umps PE=1 SV=3	P13439	52 kDa	0.06
1319	H/ACA ribonucleoprotein complex subunit DKC1 OS=Mus musculus OX=10090 GN=Dkc1 PE=1 SV=4	Q9ESX5	57 kDa	0.05
1324	Protein Niban 2 OS=Mus musculus OX=10090 GN=Niban2 PE=1 SV=2	Q8R1F1	85 kDa	0.05
1322	V-type proton ATPase 116 kDa subunit a isoform 1 OS=Mus musculus OX=10090 GN=Atp6v0a1 PE=1 SV=3	Q9Z1G4	96 kDa	0.05
1318	Gap junction alpha-1 protein OS=Mus musculus OX=10090 GN=Gja1 PE=1 SV=2	P23242	43 kDa	0.05
1325	Calponin-3 OS=Mus musculus OX=10090 GN=Cnn3 PE=1 SV=1	Q9DAW9	36 kDa	0.05
1321	Actin-binding LIM protein 1 OS=Mus musculus OX=10090 GN=Ablim1 PE=1 SV=1	Q8K4G5	97 kDa	0.05
1323	Palladin OS=Mus musculus OX=10090 GN=Palld PE=1 SV=2	Q9ET54	152 kDa	0.05
1320	Sorbin and SH3 domain-containing protein 2 OS=Mus musculus OX=10090 GN=Sorbs2 PE=1 SV=2	Q3UTJ2	132 kDa	0.05
1317	Ankycorbin OS=Mus musculus OX=10090 GN=Rai14 PE=1 SV=1	Q9EP71	109 kDa	0.05
1328	NHP2-like protein 1 OS=Mus musculus OX=10090 GN=Snu13 PE=1 SV=4	Q9D0T1	14 kDa	0.04
1334	Transferrin receptor protein 1 OS=Mus musculus OX=10090 GN=Tfrc PE=1 SV=1	Q62351	86 kDa	0.04
1331	Brain acid soluble protein 1 OS=Mus musculus OX=10090 GN=Basp1 PE=1 SV=3	Q91XV3	22 kDa	0.04
1332	Cysteine and glycine-rich protein 1 OS=Mus musculus OX=10090 GN=Csrp1 PE=1 SV=3	P97315	21 kDa	0.04
1327	Unconventional myosin-Id OS=Mus musculus OX=10090 GN=Myo1d PE=1 SV=1	Q5SYD0	116 kDa	0.04
1333	Nucleophosmin OS=Mus musculus OX=10090 GN=Npm1 PE=1 SV=1	Q61937	33 kDa	0.04
1338	Retinoic acid-induced protein 3 OS=Mus musculus OX=10090 GN=Gprc5a PE=1 SV=1	Q8BHL4	40 kDa	0.04
1337	WD repeat-containing protein 18 OS=Mus musculus OX=10090 GN=Wdr18 PE=1 SV=1	Q4VBE8	47 kDa	0.04
1329	Zinc finger protein 512 OS=Mus musculus OX=10090 GN=Znf512 PE=2 SV=2	Q69Z99	64 kDa	0.04
1326	Myosin-10 OS=Mus musculus OX=10090 GN=Myh10 PE=1 SV=2	Q61879	229 kDa	0.04
1330	Unconventional myosin-VI OS=Mus musculus OX=10090 GN=Myo6 PE=1 SV=1	Q64331	146 kDa	0.04
1336	Myosin phosphatase Rho-interacting protein OS=Mus musculus OX=10090 GN=Mprip PE=1 SV=2	P97434	116 kDa	0.04
1335	Disks large homolog 1 OS=Mus musculus OX=10090 GN=Dlg1 PE=1 SV=1	Q811D0	100 kDa	0.04
1346	RelA-associated inhibitor OS=Mus musculus OX=10090 GN=Ppp1r13l PE=1 SV=1	Q5I1X5	89 kDa	0.03
1345	Myelin expression factor 2 OS=Mus musculus OX=10090 GN=Myef2 PE=1 SV=1	Q8C854	63 kDa	0.03
1343	Neuronal proto-oncogene tyrosine-protein kinase Src OS=Mus musculus OX=10090 GN=Src PE=1 SV=4	P05480	61 kDa	0.03
1347	Ras-related protein Rab-35 OS=Mus musculus OX=10090 GN=Rab35 PE=1 SV=1	Q6PHN9	23 kDa	0.03
1341	Drebrin OS=Mus musculus OX=10090 GN=Dbn1 PE=1 SV=4	Q9QXS6	77 kDa	0.03
1342	Cytospin-A OS=Mus musculus OX=10090 GN=Specc1l PE=1 SV=1	Q2KN98	124 kDa	0.03
1344	60S acidic ribosomal protein P1 OS=Mus musculus OX=10090 GN=Rplp1 PE=1 SV=1	P47955	11 kDa	0.03
1340	Serine/threonine-protein kinase MRCK beta OS=Mus musculus OX=10090 GN=Cdc42bpb PE=1 SV=2	Q7TT50	195 kDa	0.03
1339	SH3 domain-binding protein 4 OS=Mus musculus OX=10090 GN=Sh3bp4 PE=1 SV=1	Q921I6	108 kDa	0.03
1348	U1 small nuclear ribonucleoprotein A OS=Mus musculus OX=10090 GN=Snrpa PE=1 SV=3	Q62189	32 kDa	0.02
1352	Monocyte differentiation antigen CD14 OS=Mus musculus OX=10090 GN=Cd14 PE=1 SV=1	P10810	39 kDa	0.02
1351	WD repeat-containing protein 43 OS=Mus musculus OX=10090 GN=Wdr43 PE=1 SV=2	Q6ZQL4	75 kDa	0.02
1353	40S ribosomal protein S9 OS=Mus musculus OX=10090 GN=Rps9 PE=1 SV=3	Q6ZWN5	23 kDa	0.02
1355	Pleckstrin homology domain-containing family G member 3 OS=Mus musculus OX=10090 GN=Plekhg3 PE=1 SV=2	Q4VAC9	149 kDa	0.02
1354	Flotillin-1 OS=Mus musculus OX=10090 GN=Flot1 PE=1 SV=1	O08917	48 kDa	0.02
1350	Protein EFR3 homolog A OS=Mus musculus OX=10090 GN=Efr3a PE=1 SV=1	Q8BG67	93 kDa	0.02
1356	Pleckstrin homology-like domain family B member 2 OS=Mus musculus OX=10090 GN=Phldb2 PE=1 SV=2	Q8K1N2	141 kDa	0.02
1349	1-phosphatidylinositol 4,5-bisphosphate phosphodiesterase delta-3 OS=Mus musculus OX=10090 GN=Plcd3 PE=1 SV=2	Q8K2J0	89 kDa	0.02
1357	Dynactin subunit 1 OS=Mus musculus OX=10090 GN=Dctn1 PE=1 SV=3	O08788	142 kDa	0.02
1358	Transcription elongation factor SPT6 OS=Mus musculus OX=10090 GN=Supt6h PE=1 SV=2	Q62383	199 kDa	0.01
1359	RNA helicase aquarius OS=Mus musculus OX=10090 GN=Aqr PE=1 SV=2	Q8CFQ3	170 kDa	0.009
1360	Serine/threonine-protein kinase TBK1 OS=Mus musculus OX=10090 GN=Tbk1 PE=1 SV=1	Q9WUN2	83 kDa	0.006
1362	Metal transporter CNNM4 OS=Mus musculus OX=10090 GN=Cnnm4 PE=1 SV=2	Q69ZF7	87 kDa	0.005
1361	Cell division cycle protein 23 homolog OS=Mus musculus OX=10090 GN=Cdc23 PE=1 SV=2	Q8BGZ4	69 kDa	0.005
1365	Tyrosine-protein kinase Yes OS=Mus musculus OX=10090 GN=Yes1 PE=1 SV=3	Q04736	61 kDa	0.004
1363	Cingulin-like protein 1 OS=Mus musculus OX=10090 GN=Cgnl1 PE=1 SV=2	Q6AW69	148 kDa	0.004
1367	Glypican-4 OS=Mus musculus OX=10090 GN=Gpc4 PE=1 SV=2	P51655	63 kDa	0.004
1366	Exocyst complex component 2 OS=Mus musculus OX=10090 GN=Exoc2 PE=1 SV=1	Q9D4H1	104 kDa	0.004
1364	Protein disulfide-isomerase TMX3 OS=Mus musculus OX=10090 GN=Tmx3 PE=1 SV=2	Q8BXZ1	52 kDa	0.004
1368	CCAAT/enhancer-binding protein zeta OS=Mus musculus OX=10090 GN=Cebpz PE=1 SV=2	P53569	120 kDa	0.004
1370	Disabled homolog 2 OS=Mus musculus OX=10090 GN=Dab2 PE=1 SV=2	P98078	82 kDa	0.003
1374	Serine palmitoyltransferase 1 OS=Mus musculus OX=10090 GN=Sptlc1 PE=1 SV=2	O35704	53 kDa	0.003
1371	Nucleolar GTP-binding protein 2 OS=Mus musculus OX=10090 GN=Gnl2 PE=1 SV=2	Q99LH1	83 kDa	0.003
1369	Vitamin D3 receptor OS=Mus musculus OX=10090 GN=Vdr PE=1 SV=2	P48281	48 kDa	0.003
1373	Periplakin OS=Mus musculus OX=10090 GN=Ppl PE=1 SV=1	Q9R269	204 kDa	0.003
1372	RNA-binding protein PNO1 OS=Mus musculus OX=10090 GN=Pno1 PE=1 SV=1	Q9CPS7	27 kDa	0.003
1391	SWI/SNF-related matrix-associated actin-dependent regulator of chromatin subfamily D member 2 OS=Mus musculus OX=10090 GN=Smarcd2 PE=1 SV=2	Q99JR8	59 kDa	0.002
1395	Protein Shroom2 OS=Mus musculus OX=10090 GN=Shroom2 PE=1 SV=1	A2ALU4	165 kDa	0.002
1384	U3 small nucleolar RNA-associated protein 4 homolog OS=Mus musculus OX=10090 GN=Utp4 PE=2 SV=3	Q8R2N2	77 kDa	0.002
1394	Phosphatidylinositol 4-phosphate 3-kinase C2 domain-containing subunit alpha OS=Mus musculus OX=10090 GN=Pik3c2a PE=1 SV=2	Q61194	191 kDa	0.002
1387	DNA-directed RNA polymerase II subunit RPB2 OS=Mus musculus OX=10090 GN=Polr2b PE=1 SV=2	Q8CFI7	134 kDa	0.002
1376	Ubiquitin carboxyl-terminal hydrolase 7 OS=Mus musculus OX=10090 GN=Usp7 PE=1 SV=1	Q6A4J8	128 kDa	0.002
1389	pre-mRNA 3' end processing protein WDR33 OS=Mus musculus OX=10090 GN=Wdr33 PE=1 SV=1	Q8K4P0	145 kDa	0.002
1378	Transcriptional enhancer factor TEF-1 OS=Mus musculus OX=10090 GN=Tead1 PE=1 SV=2	P30051	48 kDa	0.002
1380	Parafibromin OS=Mus musculus OX=10090 GN=Cdc73 PE=1 SV=1	Q8JZM7	61 kDa	0.002
1393	Striatin-3 OS=Mus musculus OX=10090 GN=Strn3 PE=1 SV=1	Q9ERG2	87 kDa	0.002
1386	Eukaryotic translation initiation factor 3 subunit E OS=Mus musculus OX=10090 GN=Eif3e PE=1 SV=1	P60229	52 kDa	0.002
1382	Tensin-4 OS=Mus musculus OX=10090 GN=Tns4 PE=2 SV=2	Q8BZ33	75 kDa	0.002
1390	Rhotekin OS=Mus musculus OX=10090 GN=Rtkn PE=1 SV=3	Q8C6B2	63 kDa	0.002
1397	Syntaxin-11 OS=Mus musculus OX=10090 GN=Stx11 PE=1 SV=1	Q9D3G5	33 kDa	0.002
1392	Eukaryotic translation initiation factor 3 subunit D OS=Mus musculus OX=10090 GN=Eif3d PE=1 SV=2	O70194	64 kDa	0.002
1398	ATP-dependent RNA helicase DDX51 OS=Mus musculus OX=10090 GN=Ddx51 PE=1 SV=1	Q6P9R1	70 kDa	0.002
1383	Dedicator of cytokinesis protein 9 OS=Mus musculus OX=10090 GN=Dock9 PE=1 SV=2	Q8BIK4	235 kDa	0.002
1377	Polypeptide N-acetylgalactosaminyltransferase 3 OS=Mus musculus OX=10090 GN=Galnt3 PE=1 SV=3	P70419	73 kDa	0.002
1385	NF-kappa-B-repressing factor OS=Mus musculus OX=10090 GN=Nkrf PE=2 SV=3	Q8BY02	78 kDa	0.002
1388	Exosome complex component RRP46 OS=Mus musculus OX=10090 GN=Exosc5 PE=1 SV=1	Q9CRA8	25 kDa	0.002
1396	Origin recognition complex subunit 2 OS=Mus musculus OX=10090 GN=Orc2 PE=1 SV=1	Q60862	66 kDa	0.002
1381	SUMO-activating enzyme subunit 1 OS=Mus musculus OX=10090 GN=Sae1 PE=1 SV=1	Q9R1T2	39 kDa	0.002
1399	Origin recognition complex subunit 4 OS=Mus musculus OX=10090 GN=Orc4 PE=1 SV=2	O88708	50 kDa	0.002
1375	Forkhead box protein K2 OS=Mus musculus OX=10090 GN=Foxk2 PE=1 SV=3	Q3UCQ1	68 kDa	0.002
1379	Proteasome activator complex subunit 3 OS=Mus musculus OX=10090 GN=Psme3 PE=1 SV=1	P61290	30 kDa	0.002
1410	Death-associated protein kinase 3 OS=Mus musculus OX=10090 GN=Dapk3 PE=1 SV=1	O54784	51 kDa	0.001
1419	Aryl hydrocarbon receptor nuclear translocator-like protein 1 OS=Mus musculus OX=10090 GN=Arntl PE=1 SV=2	Q9WTL8	69 kDa	0.001
1408	S-adenosylmethionine synthase isoform type-2 OS=Mus musculus OX=10090 GN=Mat2a PE=1 SV=2	Q3THS6	44 kDa	0.001
1404	U3 small nucleolar RNA-associated protein 6 homolog OS=Mus musculus OX=10090 GN=Utp6 PE=2 SV=1	Q8VCY6	70 kDa	0.001
1418	Serine/arginine repetitive matrix protein 2 OS=Mus musculus OX=10090 GN=Srrm2 PE=1 SV=3	Q8BTI8	295 kDa	0.001
1417	Nuclear receptor coactivator 5 OS=Mus musculus OX=10090 GN=Ncoa5 PE=1 SV=1	Q91W39	65 kDa	0.001
1414	Filamin A-interacting protein 1-like OS=Mus musculus OX=10090 GN=Filip1l PE=1 SV=2	Q6P6L0	130 kDa	0.001
1407	Bystin OS=Mus musculus OX=10090 GN=Bysl PE=1 SV=3	O54825	50 kDa	0.001
1402	Zinc finger CCCH domain-containing protein 14 OS=Mus musculus OX=10090 GN=Zc3h14 PE=1 SV=1	Q8BJ05	82 kDa	0.001
1401	Death-associated protein kinase 1 OS=Mus musculus OX=10090 GN=Dapk1 PE=1 SV=3	Q80YE7	161 kDa	0.001
1411	Integrator complex subunit 10 OS=Mus musculus OX=10090 GN=Ints10 PE=1 SV=3	Q8K2A7	82 kDa	0.001
1409	Band 4.1-like protein 4A OS=Mus musculus OX=10090 GN=Epb41l4a PE=2 SV=2	P52963	79 kDa	0.001
1406	Dehydrogenase/reductase SDR family member 4 OS=Mus musculus OX=10090 GN=Dhrs4 PE=1 SV=3	Q99LB2	30 kDa	0.001
1403	Pleckstrin homology domain-containing family A member 7 OS=Mus musculus OX=10090 GN=Plekha7 PE=1 SV=2	Q3UIL6	127 kDa	0.001
1421	Zinc finger protein 62 OS=Mus musculus OX=10090 GN=Zfp62 PE=1 SV=1	Q8C827	105 kDa	0.001
1422	Transmembrane emp24 domain-containing protein 2 OS=Mus musculus OX=10090 GN=Tmed2 PE=1 SV=1	Q9R0Q3	23 kDa	0.001
1413	Small glutamine-rich tetratricopeptide repeat-containing protein alpha OS=Mus musculus OX=10090 GN=Sgta PE=1 SV=2	Q8BJU0	34 kDa	0.001
1412	Sprouty-related, EVH1 domain-containing protein 2 OS=Mus musculus OX=10090 GN=Spred2 PE=1 SV=1	Q924S7	47 kDa	0.001
1416	Protein-lysine 6-oxidase OS=Mus musculus OX=10090 GN=Lox PE=1 SV=1	P28301	47 kDa	0.001
1400	WD repeat-containing protein 74 OS=Mus musculus OX=10090 GN=Wdr74 PE=2 SV=1	Q8VCG3	43 kDa	0.001
1405	Tumor necrosis factor receptor type 1-associated DEATH domain protein OS=Mus musculus OX=10090 GN=Tradd PE=1 SV=1	Q3U0V2	35 kDa	0.001
1420	Calpastatin OS=Mus musculus OX=10090 GN=Cast PE=1 SV=2	P51125	85 kDa	0.001
1415	Serine palmitoyltransferase 2 OS=Mus musculus OX=10090 GN=Sptlc2 PE=1 SV=2	P97363	63 kDa	0.001
1428	Nucleolar GTP-binding protein 1 OS=Mus musculus OX=10090 GN=Gtpbp4 PE=1 SV=3	Q99ME9	74 kDa	0.0009
1432	Tumor necrosis factor receptor superfamily member 26 OS=Mus musculus OX=10090 GN=Tnfrsf26 PE=2 SV=1	P83626	23 kDa	0.0009
1426	55 kDa erythrocyte membrane protein OS=Mus musculus OX=10090 GN=Mpp1 PE=1 SV=1	P70290	52 kDa	0.0009
1425	Centromere protein V OS=Mus musculus OX=10090 GN=Cenpv PE=1 SV=2	Q9CXS4	28 kDa	0.0009
1429	Ras-related protein Rab-32 OS=Mus musculus OX=10090 GN=Rab32 PE=1 SV=3	Q9CZE3	25 kDa	0.0009
1424	Heme oxygenase 1 OS=Mus musculus OX=10090 GN=Hmox1 PE=1 SV=1	P14901	33 kDa	0.0009
1427	DDB1- and CUL4-associated factor 13 OS=Mus musculus OX=10090 GN=Dcaf13 PE=2 SV=2	Q6PAC3	51 kDa	0.0009
1431	SWISS-PROT:P15497 (Bos taurus) Apolipoprotein A-I precursor	P15497	30 kDa	0.0009
1423	Probable dimethyladenosine transferase OS=Mus musculus OX=10090 GN=Dimt1 PE=2 SV=1	Q9D0D4	35 kDa	0.0009
1430	Ephrin-B1 OS=Mus musculus OX=10090 GN=Efnb1 PE=1 SV=1	P52795	38 kDa	0.0009
1437	Ribosome production factor 2 homolog OS=Mus musculus OX=10090 GN=Rpf2 PE=2 SV=2	Q9JJ80	35 kDa	0.0008
1436	Epithelial splicing regulatory protein 1 OS=Mus musculus OX=10090 GN=Esrp1 PE=1 SV=2	Q3US41	76 kDa	0.0008
1433	Cytochrome P450 1B1 OS=Mus musculus OX=10090 GN=Cyp1b1 PE=1 SV=3	Q64429	61 kDa	0.0008
1438	Apoptotic chromatin condensation inducer in the nucleus OS=Mus musculus OX=10090 GN=Acin1 PE=1 SV=3	Q9JIX8	151 kDa	0.0008
1434	CTTNBP2 N-terminal-like protein OS=Mus musculus OX=10090 GN=Cttnbp2nl PE=1 SV=1	Q99LJ0	70 kDa	0.0008
1435	Nucleolar protein 7 OS=Mus musculus OX=10090 GN=Nol7 PE=1 SV=1	Q9D7Z3	29 kDa	0.0008
1444	DCN1-like protein 3 OS=Mus musculus OX=10090 GN=Dcun1d3 PE=2 SV=1	Q8K0V2	34 kDa	0.0007
1440	Phospholipid scramblase 3 OS=Mus musculus OX=10090 GN=Plscr3 PE=1 SV=1	Q9JIZ9	32 kDa	0.0007
1441	Tumor protein 63 OS=Mus musculus OX=10090 GN=Tp63 PE=1 SV=1	O88898	77 kDa	0.0007
1439	WD repeat-containing protein 75 OS=Mus musculus OX=10090 GN=Wdr75 PE=1 SV=1	Q3U821	94 kDa	0.0007
1442	Deoxynucleotidyltransferase terminal-interacting protein 2 OS=Mus musculus OX=10090 GN=Dnttip2 PE=1 SV=1	Q8R2M2	84 kDa	0.0007
1443	Transcriptional repressor CTCF OS=Mus musculus OX=10090 GN=Ctcf PE=1 SV=2	Q61164	84 kDa	0.0007
1448	Cell division cycle protein 27 homolog OS=Mus musculus OX=10090 GN=Cdc27 PE=1 SV=1	A2A6Q5	92 kDa	0.0006
1447	Lysine-rich nucleolar protein 1 OS=Mus musculus OX=10090 GN=Knop1 PE=1 SV=2	Q9Z2Q2	54 kDa	0.0006
1445	RNA-binding protein 28 OS=Mus musculus OX=10090 GN=Rbm28 PE=1 SV=4	Q8CGC6	84 kDa	0.0006
1449	Desmocollin-2 OS=Mus musculus OX=10090 GN=Dsc2 PE=1 SV=1	P55292	100 kDa	0.0006
1446	Mitogen-activated protein kinase 13 OS=Mus musculus OX=10090 GN=Mapk13 PE=1 SV=2	Q9Z1B7	42 kDa	0.0006
1461	Very-long-chain enoyl-CoA reductase OS=Mus musculus OX=10090 GN=Tecr PE=1 SV=1	Q9CY27	36 kDa	0.0005
1451	U3 small nucleolar RNA-associated protein 15 homolog OS=Mus musculus OX=10090 GN=Utp15 PE=1 SV=1	Q8C7V3	59 kDa	0.0005
1459	Syntaxin-7 OS=Mus musculus OX=10090 GN=Stx7 PE=1 SV=3	O70439	30 kDa	0.0005
1454	ATP-dependent translocase ABCB1 OS=Mus musculus OX=10090 GN=Abcb1b PE=1 SV=1	P06795	141 kDa	0.0005
1455	Ribosome biogenesis protein NOP53 OS=Mus musculus OX=10090 GN=Nop53 PE=1 SV=1	Q8BK35	56 kDa	0.0005
1460	Nucleolar protein 6 OS=Mus musculus OX=10090 GN=Nol6 PE=2 SV=2	Q8R5K4	129 kDa	0.0005
1458	Probable U3 small nucleolar RNA-associated protein 11 OS=Mus musculus OX=10090 GN=Utp11 PE=2 SV=1	Q9CZJ1	31 kDa	0.0005
1453	Fermitin family homolog 1 OS=Mus musculus OX=10090 GN=Fermt1 PE=1 SV=4	P59113	77 kDa	0.0005
1462	Pleiotropic regulator 1 OS=Mus musculus OX=10090 GN=Plrg1 PE=1 SV=1	Q922V4	57 kDa	0.0005
1457	Protein-glutamine gamma-glutamyltransferase K OS=Mus musculus OX=10090 GN=Tgm1 PE=1 SV=2	Q9JLF6	90 kDa	0.0005
1450	V-type proton ATPase subunit d 1 OS=Mus musculus OX=10090 GN=Atp6v0d1 PE=1 SV=2	P51863	40 kDa	0.0005
1452	Protein O-mannosyl-transferase TMTC3 OS=Mus musculus OX=10090 GN=Tmtc3 PE=1 SV=2	Q8BRH0	104 kDa	0.0005
1456	Ubiquilin-2 OS=Mus musculus OX=10090 GN=Ubqln2 PE=1 SV=2	Q9QZM0	67 kDa	0.0005
1476	Ribosome biogenesis regulatory protein homolog OS=Mus musculus OX=10090 GN=Rrs1 PE=1 SV=1	Q9CYH6	42 kDa	0.0004
1470	Secretory carrier-associated membrane protein 3 OS=Mus musculus OX=10090 GN=Scamp3 PE=1 SV=3	O35609	38 kDa	0.0004
1467	Cullin-1 OS=Mus musculus OX=10090 GN=Cul1 PE=1 SV=1	Q9WTX6	90 kDa	0.0004
1473	26S proteasome regulatory subunit 6B OS=Mus musculus OX=10090 GN=Psmc4 PE=1 SV=2	P54775	47 kDa	0.0004
1468	Transient receptor potential cation channel subfamily V member 4 OS=Mus musculus OX=10090 GN=Trpv4 PE=1 SV=1	Q9EPK8	98 kDa	0.0004
1474	Probable ATP-dependent RNA helicase DDX27 OS=Mus musculus OX=10090 GN=Ddx27 PE=1 SV=3	Q921N6	86 kDa	0.0004
1465	Zinc finger X-chromosomal protein OS=Mus musculus OX=10090 GN=Zfx PE=1 SV=2	P17012	90 kDa	0.0004
1466	Merlin OS=Mus musculus OX=10090 GN=Nf2 PE=1 SV=2	P46662	70 kDa	0.0004
1464	Transcription elongation regulator 1 OS=Mus musculus OX=10090 GN=Tcerg1 PE=1 SV=2	Q8CGF7	124 kDa	0.0004
1469	Tyrosine-protein phosphatase non-receptor type 13 OS=Mus musculus OX=10090 GN=Ptpn13 PE=1 SV=2	Q64512	270 kDa	0.0004
1471	Plastin-2 OS=Mus musculus OX=10090 GN=Lcp1 PE=1 SV=4	Q61233	70 kDa	0.0004
1463	EH domain-containing protein 2 OS=Mus musculus OX=10090 GN=Ehd2 PE=1 SV=1	Q8BH64	61 kDa	0.0004
1472	Fibroblast growth factor receptor substrate 2 OS=Mus musculus OX=10090 GN=Frs2 PE=1 SV=3	Q8C180	57 kDa	0.0004
1475	USP6 N-terminal-like protein OS=Mus musculus OX=10090 GN=Usp6nl PE=1 SV=2	Q80XC3	94 kDa	0.0004
1477	Transducin beta-like protein 3 OS=Mus musculus OX=10090 GN=Tbl3 PE=2 SV=1	Q8C4J7	88 kDa	0.0003
1482	60S ribosomal protein L7-like 1 OS=Mus musculus OX=10090 GN=Rpl7l1 PE=1 SV=1	Q9D8M4	29 kDa	0.0003
1490	Zinc finger protein 219 OS=Mus musculus OX=10090 GN=Znf219 PE=1 SV=1	Q6IQX8	78 kDa	0.0003
1479	Zinc finger protein 281 OS=Mus musculus OX=10090 GN=Znf281 PE=1 SV=1	Q99LI5	97 kDa	0.0003
1480	Trans-acting T-cell-specific transcription factor GATA-3 OS=Mus musculus OX=10090 GN=Gata3 PE=1 SV=1	P23772	48 kDa	0.0003
1487	Transcription factor A, mitochondrial OS=Mus musculus OX=10090 GN=Tfam PE=1 SV=2	P40630	28 kDa	0.0003
1483	Pescadillo homolog OS=Mus musculus OX=10090 GN=Pes1 PE=1 SV=1	Q9EQ61	68 kDa	0.0003
1485	Metalloreductase STEAP2 OS=Mus musculus OX=10090 GN=Steap2 PE=1 SV=1	Q8BWB6	56 kDa	0.0003
1488	Lipolysis-stimulated lipoprotein receptor OS=Mus musculus OX=10090 GN=Lsr PE=1 SV=1	Q99KG5	66 kDa	0.0003
1486	Cytospin-B OS=Mus musculus OX=10090 GN=Specc1 PE=1 SV=2	Q5SXY1	118 kDa	0.0003
1484	Disheveled-associated activator of morphogenesis 1 OS=Mus musculus OX=10090 GN=Daam1 PE=1 SV=4	Q8BPM0	123 kDa	0.0003
1481	ETS-related transcription factor Elf-4 OS=Mus musculus OX=10090 GN=Elf4 PE=1 SV=2	Q9Z2U4	71 kDa	0.0003
1489	Inositol-3-phosphate synthase 1 OS=Mus musculus OX=10090 GN=Isyna1 PE=1 SV=1	Q9JHU9	61 kDa	0.0003
1478	Band 4.1-like protein 3 OS=Mus musculus OX=10090 GN=Epb41l3 PE=1 SV=1	Q9WV92	103 kDa	0.0003
1491	Neuromodulin OS=Mus musculus OX=10090 GN=Gap43 PE=1 SV=1	P06837	24 kDa	0.0003
1503	Protein AATF OS=Mus musculus OX=10090 GN=Aatf PE=1 SV=1	Q9JKX4	59 kDa	0.0002
1494	Urokinase-type plasminogen activator OS=Mus musculus OX=10090 GN=Plau PE=1 SV=1	P06869	48 kDa	0.0002
1504	Integrin alpha-2 OS=Mus musculus OX=10090 GN=Itga2 PE=1 SV=2	Q62469	129 kDa	0.0002
1502	Caveolin-2 OS=Mus musculus OX=10090 GN=Cav2 PE=1 SV=1	Q9WVC3	18 kDa	0.0002
1498	Coxsackievirus and adenovirus receptor homolog OS=Mus musculus OX=10090 GN=Cxadr PE=1 SV=1	P97792	40 kDa	0.0002
1493	MKI67 FHA domain-interacting nucleolar phosphoprotein OS=Mus musculus OX=10090 GN=Nifk PE=1 SV=1	Q91VE6	36 kDa	0.0002
1497	WD repeat-containing protein 46 OS=Mus musculus OX=10090 GN=Wdr46 PE=2 SV=1	Q9Z0H1	69 kDa	0.0002
1500	TREMBL:Q1RMN8 (Bos taurus) Similar to Immunoglobulin lambda-like polypeptide 1	Q1RMN8	25 kDa	0.0002
1492	Protein cordon-bleu OS=Mus musculus OX=10090 GN=Cobl PE=1 SV=1	Q5NBX1	144 kDa	0.0002
1495	Dual specificity mitogen-activated protein kinase kinase 3 OS=Mus musculus OX=10090 GN=Map2k3 PE=1 SV=2	O09110	39 kDa	0.0002
1499	Glypican-6 OS=Mus musculus OX=10090 GN=Gpc6 PE=1 SV=1	Q9R087	63 kDa	0.0002
1496	Vesicle-associated membrane protein 8 OS=Mus musculus OX=10090 GN=Vamp8 PE=1 SV=1	O70404	11 kDa	0.0002
1501	MARCKS-related protein OS=Mus musculus OX=10090 GN=Marcksl1 PE=1 SV=2	P28667	20 kDa	0.0002
1517	Pumilio homolog 3 OS=Mus musculus OX=10090 GN=Pum3 PE=1 SV=2	Q8BKS9	73 kDa	0.0001
1509	CD81 antigen OS=Mus musculus OX=10090 GN=Cd81 PE=1 SV=2	P35762	26 kDa	0.0001
1514	Suppressor of tumorigenicity 14 protein homolog OS=Mus musculus OX=10090 GN=St14 PE=1 SV=2	P56677	95 kDa	0.0001
1513	Nucleolar complex protein 2 homolog OS=Mus musculus OX=10090 GN=Noc2l PE=1 SV=2	Q9WV70	85 kDa	0.0001
1511	Protein S100-A16 OS=Mus musculus OX=10090 GN=S100a16 PE=1 SV=1	Q9D708	14 kDa	0.0001
1507	GTPase KRas OS=Mus musculus OX=10090 GN=Kras PE=1 SV=1	P32883	22 kDa	0.0001
1506	Zinc finger protein 185 OS=Mus musculus OX=10090 GN=Znf185 PE=1 SV=1	Q62394	38 kDa	0.0001
1515	Desmoglein-2 OS=Mus musculus OX=10090 GN=Dsg2 PE=1 SV=3	O55111	122 kDa	0.0001
1516	Something about silencing protein 10 OS=Mus musculus OX=10090 GN=Utp3 PE=1 SV=1	Q9JI13	53 kDa	0.0001
1512	Ly6/PLAUR domain-containing protein 3 OS=Mus musculus OX=10090 GN=Lypd3 PE=2 SV=1	Q91YK8	37 kDa	0.0001
1518	Cadherin-13 OS=Mus musculus OX=10090 GN=Cdh13 PE=1 SV=2	Q9WTR5	78 kDa	0.0001
1510	Band 4.1-like protein 5 OS=Mus musculus OX=10090 GN=Epb41l5 PE=1 SV=1	Q8BGS1	82 kDa	0.0001
1505	Polypyrimidine tract-binding protein 2 OS=Mus musculus OX=10090 GN=Ptbp2 PE=1 SV=2	Q91Z31	57 kDa	0.0001
1508	Coronin-1C OS=Mus musculus OX=10090 GN=Coro1c PE=1 SV=2	Q9WUM4	53 kDa	0.0001
1519	Galectin-3 OS=Mus musculus OX=10090 GN=Lgals3 PE=1 SV=3	P16110	28 kDa	9e-05
1521	U3 small nucleolar ribonucleoprotein protein MPP10 OS=Mus musculus OX=10090 GN=Mphosph10 PE=1 SV=2	Q810V0	79 kDa	9e-05
1520	Complement decay-accelerating factor, GPI-anchored OS=Mus musculus OX=10090 GN=Cd55 PE=1 SV=2	Q61475	43 kDa	9e-05
1522	Vasodilator-stimulated phosphoprotein OS=Mus musculus OX=10090 GN=Vasp PE=1 SV=4	P70460	40 kDa	8e-05
1524	SWISS-PROT:P17690 (Bos taurus) Beta-2-glycoprotein 1 precursor	P17690	38 kDa	8e-05
1523	Thy-1 membrane glycoprotein OS=Mus musculus OX=10090 GN=Thy1 PE=1 SV=1	P01831	18 kDa	8e-05
1525	Tumor-associated calcium signal transducer 2 OS=Mus musculus OX=10090 GN=Tacstd2 PE=1 SV=1	Q8BGV3	36 kDa	7e-05
1526	Guanine nucleotide-binding protein G(I)/G(S)/G(O) subunit gamma-12 OS=Mus musculus OX=10090 GN=Gng12 PE=1 SV=3	Q9DAS9	8 kDa	6e-05
1528	Fos-related antigen 2 OS=Mus musculus OX=10090 GN=Fosl2 PE=1 SV=2	P47930	35 kDa	5e-05
1529	Claudin-3 OS=Mus musculus OX=10090 GN=Cldn3 PE=1 SV=1	Q9Z0G9	23 kDa	5e-05
1527	Cingulin OS=Mus musculus OX=10090 GN=Cgn PE=1 SV=1	P59242	136 kDa	5e-05
1530	Flotillin-2 OS=Mus musculus OX=10090 GN=Flot2 PE=1 SV=2	Q60634	47 kDa	4e-05
1531	Claudin-4 OS=Mus musculus OX=10090 GN=Cldn4 PE=1 SV=1	O35054	22 kDa	3e-05
1534	Cadherin-1 OS=Mus musculus OX=10090 GN=Cdh1 PE=1 SV=1	P09803	98 kDa	2e-05
1532	Epithelial cell adhesion molecule OS=Mus musculus OX=10090 GN=Epcam PE=1 SV=1	Q99JW5	35 kDa	2e-05
1535	Caveolin-1 OS=Mus musculus OX=10090 GN=Cav1 PE=1 SV=1	P49817	21 kDa	2e-05
1533	ADP-ribosyl cyclase/cyclic ADP-ribose hydrolase 2 OS=Mus musculus OX=10090 GN=Bst1 PE=1 SV=1	Q64277	35 kDa	2e-05
1536	Placenta-expressed transcript 1 protein OS=Mus musculus OX=10090 GN=Plet1 PE=1 SV=1	Q8VEN2	25 kDa	1e-05
1537	Ladinin-1 OS=Mus musculus OX=10090 GN=Lad1 PE=1 SV=1	P57016	59 kDa	3e-06
END OF FILE
