# Supplementary material for: Epigenetic regulation of Neuregulin 1 promotes breast cancer progression associated to hyperglycemia
Source: Nat Commun. 2023 Jan 27;14:439. doi: 10.1038/s41467-023-36179-8 (PMC9883495; doi:10.1038/s41467-023-36179-8)
Supplement: Supplementary file 5 — Source Data [file 41467_2023_36179_MOESM5_ESM.xlsx]

## Sheet: Fig 1a
	Raw Ct
	Met1	LG			HG
	Nrg1	23.2948	23.2665	23.3531	23.2879	23.4956	23.8633
	Tbp	22.4971	22.25		24.2919	24.0923
	4T1	LG			HG
	Nrg1	23.8173	23.931		23.0504	22.8679
	18S	14.8896	14.8619		16.0767	15.9847
	Eo771	LG			HG
	Nrg1	22.9979	23.0866	22.7431	21.7676	21.9441	21.6817
	Tbp	22.5024	22.4518		22.2135	22.2575

## Sheet: Fig 1c
		Met1
	Elapsed	LG							HG
	0	5.88	9.42	2.7	5.52	4.55	9.18	5.58	6.02	10.2	8.23	4.11	6.33	7.85	9.38	11.1	8.9
	2.33333	7.98	9.55	3.13	7.7	5.03	11.6	5.74	6.27	7.9	9.82	4.49	7.82	9.61	10.4	12.7	9.37
	4.5	8.05	10.6	4.02	7.66	5.65	11.1	7.64	7.74	11.5	12.9	4.79	9.28	11.7	15.2	13.8	10.8
	6.5	9.06	11.3	3.48	9.64	6.97	16.5	8.74	8.99	9.07	13.4	5.07	11.6	12.5	12.5	15.2	14.8
	8.5	10.3	12.8	4.07	11	7.92	16.2	8.18	10.2	10.3	14.3	5.2	12.3	14.6	14.9	15.7	16.3
	10.5	11.5	13.7	3.81	12.2	11.8	17.7	9.01	9.76	11.4	16.8	6.09	14.4	17.7	18.8	16	15.8
	12.5	14.9	14.3	4.78	13.2	12.5	20.6	8.98	13.9	14	18.5	6.78	14.7	22.4	20.5	17.8	18.9
	14.5	16	14.8	6.38	14.7	12.4	20.8	9.34	13	14.4	21.9	6.98	16.5	24.6	23.9	19	18.3
	16.5	20.9	26.3	5.19	15.4	14.1	20.8	12.1	12.2	20.4	26.4	9.03	19.8	23.6	26.5	19.8	22.5
	18.5	20.5	21.7	5.25	16.6	14.7	23.3	11.1	16.1	16.2	27.2	10.7	21.6	27	29.2	23.2	26.8
	20.5	25.2	21.1	5.8	19.7	14.7	34.4	14	19.5	16.5	32.4	12.4	24.3	29.6	27.1	23.7	31.7
	22.6667	28.4	22	6.19	20.6	16.2	27	16.5	19.8	22.1	35.2	13.5	26.7	32.3	30.2	30.7	30.2
	24.6667	29.5	22.9	6.55	23.7	18.2	29.5	14.6	22.6	28.8	39.7	14.2	29.9	34.1	32.4	30.5	38.9
	26.6667	33.5	27.3	8.59	24.9	20.6	32.5	16	22.6	26.2	42.5	16.1	31.9	33.6	38.5	32.6	32.6
	28.6667	36.8	32.9	9.57	27.3	26.6	32.2	17.9	23.1	28.4	44.9	17	35.2	40.4	39.3	36	48.6
	30.6667	38.4	31.7	9.18	28.3	27.4	38.6	19.5	29.1	33.6	48.8	18.9	38.4	41.5	36.4	39.6	32
	32.6667	40.6	36.1	9.82	31	28.1	42.8	20.8	32	34.9	54.2	22.1	42.6	44	46.2	45.7	55.3
	34.6667	42.5	46.2	8.93	27.5	32.5	40.2	23.9	32.9	44.9	57.9	24.6	46.5	44.4	49.6	45	54.6
	36.6667	45.1	49.4	12.7	30.5	32.9	49	22.6	33.3	38.8	59.2	25.2	48.1	46.2	50.6	48.4	58.8
	38.6667	47	39.2	15.5	31.8	36.6	52.4	29.7	35.8	51.1	65.4	30.9	52.4	58.2	50.9	54.2	66.9
	40.6667	49.2	55.3	17.1	35.4	42	58.1	31.9	37.7	54.5	71.6	32.9	52.8	64.1	70.6	61.7	68.6
	42.6667	51.5	62.7	20.4	35	38.3	60	37.2	37.5	58.1	74	36.1	57.6	72.7	67.1	68.3	75.2
	44.6667	53.7	51.9	22.4	35.6	44.5	64.9	36	41.9	62.3	77	40.7	60.2	73.4	69.7	67.7	84.1
	46.6667	57.7	62.6	22.5	40.3	44.3	68.2	35.5	47.1	68.3	76.2	41.8	65.2	85.1	75.7	74	83.3
	48.6667	60.1	66.2	27.7	40.5	47.8	70.2	41.9	49	71.3	78.2	42.7	70.1	86.6	81.2	78.7	87.3
	50.6667	62	69.7	30.2	44.8	46.7	73.5	51.9	50	69.5	85.4	47.3	74	85.3	85.5	82.3	87.8
	52.6667	64.1	70.2	35	46.3	52.3	76.3	61	47.5	97.3	88.4	53.4	75.6	86.1	88.9	85.4	89.5
	54.6667	68.3	69.7	36.2	57.3	67.2	80.1	55.2	59	88.5	90.5	55.2	78.2	92.5	89.3	86.8	91.1
	56.6667	69	76.9	38.1	61.9	62.4	83.6	63.8	55.6	97.7	90.9	58.4	81.6	93.8	90.5	90.8	92.5
	58.6667	71.3	74.1	40	65.3	67.6	88.3	63.4	57	97.7	91.3	61.6	85	97.7	91.6	96.3	94.5
	60.6667	71.5	74.2	42.8	61.2	71	91.1	70.3	61	97.8	94	65	89.4	97.7	92.8	97.3	97.7

## Sheet: Fig 1d
		4T1
		LG								HG
	0	1.08	0.671	0.702	0.625	0.457	0.724	0.553	0.846	0.771	1.12	0.835	0.751	0.785	0.928	1.18	1.54
	2	1.31	0.677	0.826	0.717	0.604	0.838	0.593	0.859	0.865	1.41	0.987	0.748	0.85	1.05	1.42	1.81
	4	1.53	0.855	0.814	0.859	0.69	1.04	0.713	0.996	1.04	1.7	1	0.959	0.974	1.2	1.7	1.97
	6	1.71	1.05	0.984	0.909	0.845	1.36	0.919	1.23	1.16	2.3	1.3	1.12	1.17	1.45	2.1	2.31
	8	2.05	1.16	1.35	1.19	0.972	1.41	1.03	1.52	1.39	2.82	1.52	1.42	1.28	1.78	2.39	2.68
	10	2.42	1.45	1.44	1.3	1.1	1.78	1.14	1.74	1.67	2.94	1.93	1.61	1.73	1.98	2.82	2.99
	12	2.98	1.67	1.52	1.67	1.15	1.98	1.32	1.81	1.93	3.67	2.31	1.85	1.81	2.26	3.47	3.53
	14	3.23	1.98	1.67	1.85	1.32	2.22	1.47	2.3	2.19	3.99	2.51	2.13	2.09	2.69	3.84	3.84
	16	3.89	2.65	1.91	2.09	1.56	2.6	1.66	2.56	2.59	4.63	2.92	2.85	2.5	3.11	4.61	4.35
	18	4.4	2.85	2.34	2.41	1.77	2.82	2.03	2.75	3.01	5.26	3.52	3.44	2.91	3.86	5.49	5.14
	20	5.12	3.13	2.76	2.59	2.16	3.5	2.32	3.26	3.21	6.62	4.09	3.96	3.52	4.51	6.11	5.59
	22	5.7	3.42	3.2	3.17	2.45	4.03	2.73	3.78	3.91	7.28	4.84	4.89	4.02	5.04	7.8	7.55
	24	6.53	3.97	3.6	3.65	2.82	4.64	3.34	4.63	4.74	9.61	5.36	5.52	4.52	6.3	8.98	9.55
	26	7.82	4.85	3.98	4.48	3.3	5.69	3.7	4.98	5.49	10.2	6.49	6.42	5.2	6.72	10.5	10.2
	28	9.3	5.86	5.26	5.69	3.42	5.6	4.5	5.72	6.3	11.2	6.69	7.4	6.29	8.29	12.6	12.4
	30	11.6	6.95	6.03	6.15	4.44	7.31	4.97	6.79	7.2	13.9	8.52	8.83	7.52	9.34	15.2	14.3
	32	13.5	7.76	6.59	6.83	5.32	8.15	5.67	8.45	8.32	15.8	9.76	10.4	7.77	10.4	17	16.2
	34	15.7	8.39	7.6	8.12	6.59	9.21	6.54	9.7	9.87	18.1	11.9	11.9	9.65	12.3	18.4	20
	36	18.5	9.43	8.13	10.2	7.34	11.4	7.79	11.3	11.2	19.7	12.4	13.9	10.7	13.5	22.6	22.2
	38	20.1	10.9	10.7	11.5	8.08	12.2	8.33	13.1	12.8	22.7	14.7	15.5	12.9	15.7	24.8	27.2
	40	23.2	12.6	11.6	13.6	9.82	15.1	9.65	14.5	14.8	26.6	16.3	17.4	13.4	18.3	30.1	30
	42	26.8	14.2	14	15.5	11.2	16	10.7	16.6	17.1	29.5	18.5	20.2	14.9	20.9	33.6	33.5
	44	29.5	15.9	15.4	17.1	12.7	17	11.6	17.4	19.7	31.4	20.9	22.5	16.9	23.5	38.2	35.9
	46	32.9	17.8	16.6	19.8	14.8	19.6	13.9	18.7	20.5	35.6	23	24.8	20.9	28.4	41.4	40.6
	48	34.9	19.7	18.7	21.3	15.6	21.1	15.1	21.9	23.3	38.9	27.7	29	23.2	30.4	44.5	44.7
	50	38.1	22.9	19.6	23	17.1	23.8	17.3	26.8	27.4	42.3	30	31	25.3	36	50.8	49.4
	52	41.8	24.2	22.5	24.5	19.2	25.6	18.8	30.9	31.2	46.1	32.4	34.6	29.5	38.1	57.6	54.2
	54	45.7	27.2	27.5	28.8	22.7	29.6	21.1	33.9	35.2	49	36.9	37.6	31	43.1	64.1	59
	56	49.1	30.5	30.1	33.2	24.8	32.4	23.7	35.8	37.9	52.7	43.1	41.8	34.4	46.1	68.2	64.9
	58	53.7	32.3	33.1	37.4	27.9	36.5	29.2	40.4	41	57.3	46.4	45.5	38.3	50.3	73.1	70.7
	60	57.4	34.3	35.5	39.4	31.5	38.9	32.6	46.1	45.2	62.7	50.7	47.6	42.9	55.2	77.9	74.3

## Sheet: Fig 1e
		Eo771
	Elapsed	LG										HG
	0	7.69	5.3	9.11	6.04	7.45	5.51	3.65	5.68	5.27	4.16	10	6.91	6.79	7.5	4.81	6.72	10.5	6.86	8.38	7.34	9.51
	2	7.85	6.33	10.7	6.61	8.94	6.47	4.56	6.77	6.09	4.48	10.8	8.12	8.3	9.09	5.64	7.6	11.9	7.69	10.2	8.98	10.6
	4	10.9	7.43	12.7	8.1	10.8	8.09	4.92	7.76	6.88	5.22	12.4	8.9	9.67	11.7	6.58	9.33	13.7	10.1	11.3	11.1	13.1
	6	12.3	8.31	14.1	9.73	11.4	8.82	5.69	9.64	8.09	5.68	16	10.8	9.99	12.2	7.99	9.93	15.7	11.6	12.1	13.4	15.7
	8	14	9.63	17.3	12.5	13.2	10.1	8.23	11.2	9.14	5.76	19.9	12.3	12.3	14.9	9.8	12.3	17.7	12.8	14.4	15.2	19.3
	10	16.6	11.7	19.4	13.5	15.5	11	9.51	11.8	9.96	6.85	21.6	13.9	15.1	15	11.3	14.1	18.7	15.4	17.1	16.3	24.5
	12	17.4	13.2	22.8	14.4	16.9	13.3	10.2	13.7	12.3	8.09	25.4	15.1	19.1	18.7	11.9	17.4	24.8	17.7	19.3	19	26.7
	14	18.8	15	26.5	15.9	18.2	13.6	11.2	14.9	13.6	8.69	27.8	18.3	19.9	21.8	13.2	20.4	27.8	19.8	20.1	24.5	28.7
	16	18.6	15.5	27.3	16.7	18.8	13.2	11.2	17.3	14	9.31	29.5	19.4	20.6	24.9	15	20.5	28.7	21.1	23.9	26.3	31
	18	24.1	16.1	28	17	20.8	13.9	11.7	19.1	14.6	10.7	31.5	24.2	20.5	26.8	15.2	21.8	30.2	25.5	26.1	26.3	31.9
	20	26.8	17	32.2	17.6	25.8	17.1	13.2	23.4	15.1	12.7	36.1	25.9	26	29	16.7	22	33.1	28.9	28.2	29.4	35.1
	22	27.5	18.3	33.3	19.9	28.1	17.5	14.9	23.6	16.2	12.1	37.1	26.1	28.9	31.7	17.7	25.5	32.9	30.8	29.2	32.4	35.8
	24	29.6	21.4	34.5	21.3	28.3	18.8	15.8	26.4	18.9	12.4	40.3	28.5	30.7	33.7	19.5	28	35.5	32.8	32.7	35.5	37.5
	26	32.9	25.4	37.9	24.8	31.5	23.9	15.8	30	20.9	14.2	41.8	31.8	31.6	36.8	20.4	29.4	37.1	33.7	32.8	37.4	39.6
	28	32	25.8	38.9	27.2	30.8	26.8	15.1	32.5	20.8	14.3	44.5	34.5	33.3	38.2	19.4	30.9	39.4	36.3	34.8	40.7	43
	30	34	26.5	41.9	26.2	34.2	28.1	15.6	34.5	25.9	16.3	48.8	37.1	35.5	40.4	23.4	33.4	42.5	37.8	37.2	40	45.4
	32	37.8	27.9	46.6	28.2	37.2	30.1	16.7	35.6	27.8	16.8	51.5	38.5	37.6	43.3	25.7	34.2	45.5	41	40.9	43.7	48.5
	34	40.6	34	48.5	32.1	38.4	32.5	18.2	39.5	28.6	17.2	53.6	41.2	42	46	27.9	36	47.5	44.8	43.5	48.3	51.3
	36	43.4	37.7	50.5	34.7	42.3	35.2	21.1	41.7	30.7	18.2	56.5	44.4	46.3	49.4	31.2	38.9	50.4	46.7	47.3	51.7	54.7
	38	45	39.3	51.5	37.7	43.6	37.2	21.5	44.1	32.9	19.4	61.7	47.7	46.2	52.4	34.3	42.8	53.3	49.9	50.3	53	56.8
	40	48	41	52.6	39	46.9	42.4	26.7	47.4	35.1	20	64.2	51.6	50.3	53.2	36.5	45.7	54.6	52.2	51	56.1	61.9
	42	49.9	43.1	54.6	41.9	50.7	45.9	27.4	52	38.5	22.6	66.5	54.5	53.3	54.7	39.1	48.1	56.6	56.1	55.9	60.3	66.1
	44	53.7	47.3	61.6	45.2	54.5	48.2	31.3	53.6	40	25.7	69.5	59.5	57.2	57.6	43.2	51.8	61.1	61.8	61.2	64.4	68.7
	46	60.1	51.9	65.1	46.1	61.9	51	33.3	59.7	41.4	27	69.8	64.1	63.3	62.1	46.1	54.2	65	64.9	63.4	66.8	71.6
	48	61.1	55.7	67	50.5	66.2	54.5	37.2	62.5	43.9	27.7	74.9	65.6	65.5	63.9	48.4	56.8	67	68.4	68.2	71.2	75.7
	50	64.3	56.3	68.3	53.1	65.8	59.2	38.4	65.1	46	29.9	77.1	69.2	68.5	65.5	51.3	61.4	69.9	72.1	70.9	73.5	79.4
	52	64.6	57.2	70.8	55.3	67	56.6	38.6	68.3	47.5	31.5	81.8	72.1	71.2	68.2	54.6	64.9	71.8	73.7	74.2	76.3	81
	54	65.7	57.8	71.6	60.6	66.7	60.7	38.3	68.1	51.2	32.6	84.3	74.3	74.3	69.4	61.1	68.9	76.6	75.7	77.4	79.1	84.6

## Sheet: Fig 1g
		Met1
	Elapsed	shScrb LG		shScrb HG			shNRG1 LG			shNRG1 HG
	0	9.895	10.55	9.7775	11.4025	9.1675	5.7425	6.5375	8.46	7.885	7.05	6.785
	2	12.555	10.845	10.6925	12.6375	11.65	5.51	7.475	9.4375	8.56	7.8575	8.34
	4	12.9075	12.12	11.795	12.0425	11.8425	7.86	9.725	11.3475	8.945	9.65	10.86
	6	13.0075	14.125	12.25	12.9725	13.365	8.0275	9.42	9.61	8.66	8.835	10.1775
	8	14.2	13.67	12.87	15.1	14.9325	9.35	7.735	10.8075	9.6925	11.175	11.33
	10	14.9	12.43	15.925	17.625	15.155	10.9125	11	12.6475	12.19	9.47	12.8275
	12	17.4	12.7725	18.425	22.525	15.05	10.1575	9.62	12.8825	12.1225	11.585	11.3625
	14	18.5	15.4925	19.07	22.05	17.825	11.5075	12.1025	12.4075	14.66	12	12.2625
	16	18.025	16.9	23.65	23.8925	18.5	12.705	14.2175	14.89	14.5625	12.935	15.2025
	18	21.575	19.625	19.75	27.25	22.15	13.9175	13.6525	17.125	16.5775	15.2	17.175
	20	23.75	21.675	20.45	29.175	18.95	15.7525	17.125	14.22	16.0525	20.2	17.1
	22	25.15	23.2	26.925	39.5	26.025	17.3575	17.225	19.9	18.565	21.475	20.375
	24	27.05	28.65	34.625	43.075	33.925	21.2	17.95	19.825	21	21.7	22.7
	26	31.625	32.225	36.925	45.625	46.425	23.075	20.45	23.025	25.15	22.475	26.2
	28	38.025	37.475	42.9	51.3	47.95	24.45	24.5	28.05	26.5	26.225	26.3
	30	40.9	39.775	49.4	51.825	51.1	25.975	27.4	32.2	26	31.45	29.075
	32	43.7	46.65	51.4	60.2	54	34.775	43.4	39.875	33.95	36.625	35.375
	34	47.6	47.175	57.75	61.425	58.575	35.05	38.125	39.125	40.375	34.4	30.3
	36	57.85	57.05	61.9	62.75	60.125	44.475	37.4	40.725	45.225	44	38.5
	38	60.425	61.3	65	66.825	65.075	50.225	50.575	52.875	51.15	45.575	46.375
	40	62.275	63.125	67.325	69.725	67.6	55.35	49.925	54.9	54.775	50.95	55.65
	42	66.2	66.05	70.4	72.575	70.275	57.525	50.375	55.45	57.875	53.05	57.175
	AUC
		shScrb LG	shScrb HG	shNRG1 LG	shNRG1 HG
		1279	1398	938.5	995.2
		1249	1579	935	967.7
			1420	1016	978.9

## Sheet: Fig 1i
		4T1
		shScrb LG			shScrb HG			shNRG1 LG				shNRG1 HG
	0	12.4225	11.2875	13.55	14.77	24.625	18.925	10.905	11.8275	10.28	13.85	9.1825	9.9375	12.2575	8.5
	3	15.66	12.5275	16.15	18.76	28.775	23.9275	13.365	11.92	13.5325	15.43	11.7625	14.8625	18.25	10.455
	6	16.9825	14.65	18.825	21.2	34.3	26.03	15.055	15.31	15.31	16.1225	13.25	17.1475	19.525	12.18
	9	20.075	16.225	20.8	23.35	37.275	28.325	17.625	16.62	17.6025	20.4175	15.7475	18.1	20.375	15.5925
	12	21.75	18.85	24.15	25.95	40.975	32.05	19.15	19.6	20.79	20.15	17.335	20.05	24.325	16.5
	15	23.45	21.525	26.35	27.975	45.125	35.075	20.925	21.125	21.995	23.765	20.1725	22.45	26.125	17.805
	18	25.525	24	29.1	31.275	48.975	38.45	22.525	23.225	24.695	23.775	22.2	24.65	29.15	19.625
	21	28.2	25.525	32.625	34.75	54.325	42.275	24.55	24.775	27.7	27.2425	24.6	26.225	32.075	21.2875
	24	30.5	28.525	35.325	37.075	59.125	46.825	25.725	26.05	27.75	28.8225	28.075	30.35	34.7	24.925
	27	32.725	30.3	38.15	41.525	62.625	52.725	27.375	28.675	30.275	31.62	30.475	32.475	39.775	29.725
	30	36.45	34.45	41.1	47.05	67.1	57.35	32.825	30.85	33.2	35.275	34.25	36.65	43.8	32.6
	33	39.375	36.875	44.35	51.45	72.175	63.375	34.5	34.425	36.25	39.95	38.3	40.5	47.95	37.825
	36	43.825	40.8	49.375	56.625	77.9	68.075	39.825	37.95	38.275	43.025	42.3	44.5	52.225	40.35
	39	47.475	44.2	53.925	60.625	84	73.25	41.925	39.95	43.775	46.625	47.65	48.85	56.85	43.55
	42	51.1	49.325	57.425	66.15	89.3	77.775	44.075	43.5	46.675	50.3	51.625	51.9	63.275	47.875
	45	55.7	51.825	63.225	71.525	91.775	81.625	48.425	48.075	52.25	55.6	55.5	55.6	68.6	52.025
	48	60.275	59.425	67.55	76.425	93.1	84.825	51.975	51.075	55.35	57.125	59.575	62.2	73.35	55.025
	51	63.975	64.125	72.85	80.45	95.425	87	56.4	54.85	58.75	62.875	62.825	66.8	77.725	59.275
	54	63.35	70.65	76.7	83.9	97.475	90.275	61.35	57.725	64.15	65	66.45	72.225	80.7	62.95
		AUC (48hr)
			shScrb LG	shScrb HG	shNRG1 LG	shNRG1 HG
			1575	1983	1378	1463
			1455	2858	1361	1561
			1774	2397	1449	1859
					1541	1362

## Sheet: Fig 2b
	Input
		LG			HG
	-200	26.9279	23.6537	23.7673		24.3695	24.4106
	-100	19.446	19.6828		20.6922	20.7435	20.7752
	0	19.3749	19.605	19.5249	21.0321	21.0064	21.0562
	100	20.5457	20.0985	20.5503	21.798	22.0165	21.9375
	200	22.4638	22.6599	22.7141	23.9945	23.8438	23.9366
	IgG
		LG			HG
	-200	33.1967	32.2703	32.5855	34.5292	34.5748	35.9405
	-100	27.1792	27.1515	26.9809	30.782	30.9251	31.1154
	0	26.1787	26.6837	26.6856	28.7459	29.2825	28.8615
	100	28.492	28.4237	29.3737	33.745	28.8856	32.1762
	200	31.094	30.6634	31.5191	32.4291	32.6488	33.4679
	H3k27ac
		LG			HG
	-200	25.5776	25.5365	25.1975	23.9621	24.1685	24.1053
	-100	20.8675	20.8242	20.7345	20.5834	20.7239	20.738
	0	20.8757	20.8401	20.7266	20.9435	21.2043	20.9402
	100	22.4993	22.2212	22.1862	22.6495	22.1704	22.2742
	200	24.7667	24.0502	23.9505	23.9263	24.0412	24.0981

## Sheet: Fig 2c
Raw Ct
	Input
		LG			HG
	-200	26.9279	23.6537	23.7673		24.3695	24.4106
	-100	19.446	19.6828		20.6922	20.7435	20.7752
	0	19.3749	19.605	19.5249	21.0321	21.0064	21.0562
	100	20.5457	20.0985	20.5503	21.798	22.0165	21.9375
	200	22.4638	22.6599	22.7141	23.9945	23.8438	23.9366
	IgG
		LG			HG
	-200	33.1967	32.2703	32.5855	34.5292	34.5748	35.9405
	-100	27.1792	27.1515	26.9809	30.782	30.9251	31.1154
	0	26.1787	26.6837	26.6856	28.7459	29.2825	28.8615
	100	28.492	28.4237	29.3737	33.745	28.8856	32.1762
	200	31.094	30.6634	31.5191	32.4291	32.6488	33.4679
	H3k4me1
		LG			HG
	-200	25.3934	25.1423	26.2303	24.6956	25.9087	24.6465
	-100	20.4269	20.6362	20.6879	21.217	21.1717	21.1217
	0	21.0737	20.8869	21.0058	21.8051	21.7466	21.7706
	100	22.5163	22.606	22.6505	22.9975	23.4016	23.1804
	200	24.4735	24.4315	24.532	24.6863	24.8413	24.955

## Sheet: Fig 2d
Raw Ct
	LG								HG
		Nuclease (+)			Nuclease (-)					Nuclease (+)			Nuclease (-)
	Met1	26.9828	26.5081	26.2667	20.8686	20.7339	20.5752		Met1	27.5613	26.7234	26.2208	20.5919	20.3444	19.9734
	4T1	29.4029	29.5438	29.2262	22.9986	22.8709	22.9169		4T1	29.6688	29.7681	29.1616	22.0316	22.282	22.0353
	Eo771	31.3198	30.5528	30.6108	21.784	21.6871	22.1276		Eo771	34.7587	34.7069	34.7256	23.0122	23.0851	22.9933

## Sheet: Fig 2e
	Met1
		0h		12h		24h		48h		72h
	Nrg1	24.296	24.102	24.645	24.655	24.042	23.986	24.104	24.051	24.416	24.469
	Tbp	24.609	24.669	25.412	24.916	24.937	24.913	25.066	24.99	25.907	25.745

[truncated: 49 more sheets: Fig 2f, Fig 2g, Fig 2h, Fig 2i, Fig 2j, Fig 2k, Fig 2l, Fig 2m, Fig 3a, Fig 3b, Fig 3c, Fig 3e, Fig 3f, Fig 3g, Fig 3h, Fig 3i, Fig 3j, k, Fig 3l, Fig 3m, Fig 4a …]
